# Supplementary material for: Molecular Mechanism of the UDP-Glucuronosyltransferase 2B20-like Gene (AccUGT2B20-like) in Pesticide Resistance of Apis cerana cerana
Source: Front Genet. 2020 Nov 19;11:592595. doi: 10.3389/fgene.2020.592595 (PMC7710801; doi:10.3389/fgene.2020.592595)
Supplement: Supplementary file 1 [file Table_1.XLSX]

## Sheet: primers
Supplementary Table
PCR primers
Abbreviation	Sequence (5'to3'）	Description
β-actin-s	GTTTTCCCATCTATCGTCGG	Standard control primer, forward
β-actin-x	TTTTCTCCATATCATCCCAG	Standard control primer, reverse
U1-1F	GTTGTGCTCCCCGTATCTTC	qRT-PCR primer of AccUGT1-1-like, forward
U1-1R	TCTCCAAGATGATCGCGTCG	qRT-PCR primer of AccUGT1-1-like，reverse
U1-3F	ATTTCTCGACGAGGCTCACG	qRT-PCR primer of AccUGT1-3-like, forward
U1-3R	CCGTTAATCCGAGGAGACCG	qRT-PCR primer of AccUGT1-3-like, reverse
U1-6F	GACGGGTGATCAATTGTGCG	qRT-PCR primer of AccUGT1-6-like, forward
U1-6R	GTGAATAAACCGGGCGTGATG	qRT-PCR primer of AccUGT1-6-like, reverse
U1-8F	CGAGATTGCACCGGTCTAAG	qRT-PCR primer of AccUGT1-8-like, forward
U1-8R	CGAGGGCGTAATAGCACTGG	qRT-PCR primer of AccUGT1-8-like, reverse
U2BF	GCTATTTATCTCGCACGGTGG	qRT-PCR primer of AccUGT2B4, forward
U2BR	GCTTTCCTTGCCATATCCCTG	qRT-PCR primer of AccUGT2B4, reverse
U2B15F	CTTGTCCATCATCCCAACGC	qRT-PCR primer of AccUGT2B15-like, forward
U2B15R	CAGCTAACGTGTTCGAACCG	qRT-PCR primer of AccUGT2B15-like, reverse
U2B17F	CTTTGTCAAGCTGCGATTCG	qRT-PCR primer of AccUGT2B17-like, forward
U2B17F	GCGTACATAGCCGGCATATAG	qRT-PCR primer of AccUGT2B17-like, reverse
U2B20F	GAATGGACTGGTGCTGCTTTATC	qRT-PCR primer of AccUGT2B20-like, forward
U2B20R	GATGACAACCAACTTCCACTATC	qRT-PCR primer of AccUGT2B20-like, reverse
U2C1F	CTTACTTGGCGAACGTGGTG	qRT-PCR primer of AccUGT2C1, forward
U2C1R	GGCTGCCACGAAGATTTGAC	qRT-PCR primer of AccUGT2C1, reverse
U2C1LF	CATTTGTTGAACGCGCCAGTG	qRT-PCR primer of AccUGT2C1-like, forward
U2C1LR	CCACAGACGATCGAGGAACG	qRT-PCR primer of AccUGT2C1-like, reverse
aUF	GCGTGAATTTTTATCTCATGAACATTG	cDNA sequence primer of AccUGT2B20-like, forward
aUR	CATCGTGTATATCGTCCTTTTGATC	cDNA sequence primer of AccUGT2B20-like, reverse
iUF	TAATACGACTCACTATAGGGACTTGCCACACACCAATCTCA	RNAi primer of AccUGT2B20-like, forward
iUR	TAATACGACTCACTATAGGGGGACTTCCATGAAATGCAGATTCC	RNAi primer of AccUGT2B21-like,reverse
iGFPF	TAATACGACTCACTATAGGGCGAAGTGGAGAGGGTGAAGGTGA	RNAi primer of GFP, forward
iGFPR	TAATACGACTCACTATAGGGCGAGGTAAAAGGACAGGGCCATC	RNAi primer of GFP, reverse
eUF	GGATCCATGTCAATAATTATTATATTATGCGTGAATTTTTATCTCATGAACATTG BamH I	Primers of constructing AccUGT2B20-like expression vector, forward
eUR	GAGCTCAATCGTGTATATCGTCCTTTTGATC Sac I	Primers of constructing AccUGT2B20-like expression vector, reverse
CF	GTCTTGGCCCGAACAATTTG	qRT-PCR primer of AccCAT, forward
CR	CATTCTCTAGGCCCACCAAA	qRT-PCR primer of AccCAT, reverse
PF	CGCAAAGAGAATGGGAAGG	qRT-PCR primer of AccCYP4G11, forward
PR	CTTTTGTGTACGGAGGTGC	qRT-PCR primer of AccCYP4G11, reverse
G1F	GAAAACGCGATGCCTACAAC	qRT-PCR primer of AccGrx1, forward
G1R	CTGTTCTAGCTCCAGTCATTTCTCC	qRT-PCR primer of AccGrx1, reverse
GDF	CGAAGGAGAAAACTATGTGGCAG	qRT-PCR primer of AccGSTD, forward
GDR	CGTAATCCACCACCTCTATCG	qRT-PCR primer of AccGSTD, reverse
GOF	CATTCTTTCATGGTAATTCTCCTGGC	qRT-PCR primer of AccGSTO1, forward
GOR	TTAATCAGTAATCAAATCATATTGTGG	qRT-PCR primer of AccGSTO1, reverse
RPF	CCAGAAGTAAAAGGACAAGTTCGT	qRT-PCR primer of AccGSTO2, forward
RPR	CCATTAACATCAACAAGTGCTGGT	qRT-PCR primer of AccGSTO2, reverse
GSF	CTTCTTAGTTATGGAGGTGTTG	qRT-PCR primer of AccGSTS4, forward
GSR	GCCATCTGAAATCGTAAAGAG	qRT-PCR primer of AccGSTS4, reverse
HF	CGATGAGCACGGTTGGATTTCAC	qRT-PCR primer of AccsHsp22.6, forward
HR	GGTTCTGCTGCTGTTTGGGTG	qRT-PCR primer of AccsHsp22.6, reverse
S1F	AAACTATTCAACTTCAAGGACC	qRT-PCR primer of AccSOD1, forward
S1R	CACAAGCAAGACGAGCACC	qRT-PCR primer of AccSOD1, reverse
P1F	GGTGGTCTTGGTGAAATGAAC	qRT-PCR primer of AccTpx1, forward
P1R	CTAAACGCAAAGTCTCATCAACAG	qRT-PCR primer of AccTpx1, reverse
