# Supplementary material for: Molecular Mechanism of the UDP-Glucuronosyltransferase 2B20-like Gene (AccUGT2B20-like) in Pesticide Resistance of Apis cerana cerana
Source: Front Genet. 2020 Nov 19;11:592595. doi: 10.3389/fgene.2020.592595 (PMC7710801; doi:10.3389/fgene.2020.592595)
Supplement: Supplementary file 2 [file Table_2.XLSX]

## Sheet: Sheet1
No.	a abbreviation of gene names	gene names	GenBank accession number
1	AccUGT1-1-like	Apis cerana UDP-glucuronosyltransferase 1-1-like (LOC107997719)	XM_017056495.1
2	AccUGT1-3-like	Apis cerana UDP-glucuronosyltransferase 1-3-like (LOC108001967)	XM_017063313.1
3	AccUGT1-6-like	Apis cerana UDP-glucuronosyltransferase 1-6-like (LOC107997717)	XM_017056493.1
4	AccUGT1-8-like	Apis cerana UDP-glucuronosyltransferase 1-8-like (LOC108002185)	XM_017063718.1
5	AccUGT2B4	Apis cerana UDP-glucuronosyltransferase 2B4 (LOC107996144)	XM_017054059.1
6	AccUGT2B15-like	Apis cerana UDP-glucuronosyltransferase 2B15-like (LOC107998322)	XM_017057526.1
7	AccUGT2B17-like	Apis cerana UDP-glucuronosyltransferase 2B17-like (LOC108000060)	XM_017060210.1
8	AccUGT2B20-like	Apis cerana UDP-glucuronosyltransferase 2B20-like (LOC108001852)	XM_017063111.1
9	AccUGT2C1	Apis cerana UDP-glucuronosyltransferase 2C1 (LOC108000527)	XM_017060906.1
10	AccUGT2C1-like	Apis cerana UDP-glucuronosyltransferase 2C1-like(LOC108001993)	XM_017063337.1
