# Supplementary material for: Molecular Mechanism of the UDP-Glucuronosyltransferase 2B20-like Gene (AccUGT2B20-like) in Pesticide Resistance of Apis cerana cerana
Source: Front Genet. 2020 Nov 19;11:592595. doi: 10.3389/fgene.2020.592595 (PMC7710801; doi:10.3389/fgene.2020.592595)
Supplement: Supplementary file 3 [file Table_3.XLSX]

## Sheet: Phylogenetic analysis date
No.	Species	Gene Name	GenBank Accession	Amino Acid Sequence length	Amino Acid Sequence
1	Apis cerana cerana	AccUGT1-1-like	XP_016911984.1	520	MKLLSIIFLCAILSACYGYRILGVFPFHGKSHFMMFERLMKILAKKGHQVDVISTFPLKKPYPNYTDLVVLPVSSSWINNLTFHEIQNMFSVSATFVVGHMAGNMICEFLKHPKIQELIHNPPKNPPYDAIILEIFGAHCFGIIADILKVPMIGVSSSVLYPWSYDYIACPHNLAYVPHNLLFYTQNMNFWQRMYNFLDNLYLIWTFNKVTVKQTEIMRKYVKPDAPDIRDVERNMSIILVNSHISTNGIKNLNPALIEVGGLHVHDDETILLPPSLEKWMNESEHGFIYFSFGSMVMIESFPIETLQIFYNSMRKIAPVRVLMKIAKSDKLPPGLPENVYILPWIPQVKVLKHPNIKAFITHGGLMGSQEAIHYGVPMIGIPLFADQFININNYVRLN…
2	Apis cerana cerana	AccUGT1-3-like	XM_017063313.1	544	MEINQTRIIFLFIFALNLLLYSNANNSTLSENSRLKILAIFPHPGKSHFFVFKTFIEELARRGNELTVISYFPRTEKDEYLPTYKDISLVNKESDVFVNVVDLKEFEQIFYIIKYFVNIYMLYRMRFISCENLKHPGVKELSENGEKFDLVLIENFNTNCFMSFVHKLNVPFIDISTHQPMPWTIHNFRFPNEASFMPMLLTPILKPMNLFYRTMNTLSLYVSSALYCTIFHWKDQSIAEEIYGPDIPNVLTINKNMSIFFVNTHYTLHGSFSYPPNVIEVGGIHIESKRKPLPQNIAKFLDEAHEGVLYFNLGSMIKMSTISKDKLNILIKVFRSIPRKVIWKWEQDDIPELPDNVMVQKWLPQYDILNHPNVKCYFGHGGLLGLTEGVQSGVPMILM…
3	Apis cerana cerana	AccUGT1-6-like	XM_017056493.1	526	MRLLLSICLVILTCGWCDGLRILALFPITGKSHWIMEERLMIKLAERGHHVDIYTHFPTKNPPKNYNQYSLEGSLEIAVNNITMDNVTNFEKANLAMLSYMTGDQLCDLMKHPHFQELIKNPPKEPYDLIATELFMSPCYLVFGTYLKAPVVGMITSSFIDWINHRVGNPINLAITPGLFTSFTERMTFWERLQNTFITNMIMMETDYYVNKQKTYVKQYMDIDIEIPELYKNLALILVNSHHSVTGVTTKTTGVIEVGGLHVKENGDPLTPEMEKWLNESTHGCVYFTFGSMVRIETFHKSLLETFYKVFKRIAPVRVMMKVAKKEDLLPGLPENVMIQPWYPQISVLKHKNLKAFITHGGLMGTQEAIYFGIPVIGIPLFGDQKLNLQNMARKNVGV…
4	Apis cerana cerana	AccUGT1-8-like	XM_017063718.1	524	MLSLPLVLLLFRQFSPAIGFNILGICPSASYSHQQPFQALMKALAARGHNVTMISTIPSKKSIKNYEDVDLSFSYRKRDCTGLRHMGAFTLLHKNMREANELCEEQLFSTAITHLISRNKTFDAVIIEQLWYQCYYALVKHYNSPVLIGFLSVGNLPYVMDSVGNPDDPLLNPDMAYPFTNKMSLNERIWNILYTTWTRIYYKYWHLPRAQEIVNKWMPDVSIEDMDRNFSLVILGNNHVFGYPKPLLPNVIEVHSLQITEKSETLPKDIQEFLDKAEHGAIYFSLGSNLQTHQLSIGSLTALYKALGSLKQRVLWKHGEDVAIHPANIKFVKWAPQQAILAHPKVMAYVMQGGLQSLQEAVHYSVPVVAIPFFGDQLFNARKILDTGIGLTLDIDTIT…
5	Apis cerana cerana	AccUGT2B4	XM_017054059.1	519	MKFLFAIIAIFFCAVYDDASGARILMVTPHQAKSHYIVYEALLKRLAERGHQVVSFNHFPQKTVLPNFTDVDISSSMPYVVGTRSIKVASRQTMLKKLESISLLSLPTCQSVLEHPELKKFLHSKEKFDVYMMEIFLSDCFIGIGHALKIPIVVGISSTVSYPWTNDILRNPEIPSYIPNAVLSDFSDEMNFFQRATNLMYLFISKLAYRYLADRPGYEIAKKYFGDDLPDLDTLRSRMSLILTNGHKAVSTPRALAPGYKELGGMHIPASGPPPLPKDLKDFLDSSENGVIYFSLGSQINMSTMPNEVLMSFYEAFERIPQRILWKCTENNMPRLPKKVKCIEWAPQLSILCDPNVRLFISHGGMLGSQEAVYCGVPILGIPLYGDQHLNVAYFVKRG…
6	Apis cerana cerana	AccUGT2B15-like	XM_017057526.1	526	MICNIAKLFFLLHVLIIANKSECYKILSIIPTPSYSHQIPYQRLWLELHARGHEIVVITTNPIPNISLPNFTQIDISHSYNCLKEVDFIENRFEHVSWLKIMENYAMPLYTCFLNEVFNSSEVKKLYVPDNAVKFDVLLAEFFYGPAMCAFAHRFNVPLIGLSSLGMITLNEFIVGGLVLPSHEYTWEMEANTGTNLPFFKRLNNFVTMWSFLYRINYEVFFFQQKLAEKYLGPLPLLTDIMKNISLIFTNQIDILSPARPKLPNMISFNFFHVSDNPPPLPKDLEEFLDDAEEGFIYFSLGTNVRSSRLPKEIVHMFCNIFAKLPYKVVWKYEQDLPEKYGDIYIKNWLPQQSILAHPKIKLFIYQGGQQSTEEAINFGVPLIGFPILADQDYLAKRI…
7	Apis cerana cerana	AccUGT2B17-like	XM_017060210.1	527	MKRNVTKLFFISCILCIVNQSECYKILAIISTPSYSHQIPYQPLWLELHARGHEIVLVTTNPIENINSPNFTQIDISVNYNSLRAIDFVKLRFEKVDWIETLEKYLLSLCSSFEVQVFNSTEIQKLYAPDSNIKFDVFLTEFLYMPAMYAFAYRFNASLIGLSSLGLLSINDFVLGGAVLPSHEYLWENEGNTGINLPFYKRLHNFVKTWRLLLHLNFNIFPKEQKLAEQYFGPLPPLIDIMKNVSMIFINEADVLTPGRPILPNIVRFSSFHVSENPDPLPKNLQKFLDDAKEGFIYFSLGSNARSSTIPKEIKRIFCNVFAKLPYKVIWKYEEDLPEKPKNVYIGKWLPQQSILAHPKIKLFIYQGGVQSSEETIRFAVPVLGFPILADQDYQVRRM…
8	Apis cerana cerana	AccUGT2B20-like	XM_017063111.1	494	MSIIIILCVNFYLMNIVQSSTLTTPPQSAVVVAFEDIYDLSLLANTLSDQGIDTTLIIPASNENEVYETLIDVEVLTVKVEIKESTYSEKKTIQICEALLKDEQIAKKIQEIQPTFTVFPALRHDGCLLPWAKTVESIPVIWTRNREEEIYVFEWTGAALSIQNTGFWTRLWTNMSRRSTFYTVRDEYIIYALRIVGKYLPHTNLNLDNLYDDVHLILWGADVILRSDFAPLTQLIVEVGCHHCRGPHPLQNDLHKALIEFRLGTVVVLLDENYETLIKELAWKLPQGKEGQAVVWKNMKWQNLNENLPENLFVHPRIDRQDLIGYGRTRVVLSHCADTELLESAFHGSPVICFPRNSYEVKNTARAIQLGFARSVEEIHTLSGEEIANTVNHIHETMD…
9	Apis cerana cerana	AccUGT2C1	XM_017060906.1	432	MRNPIATVVLFLLAVSIFCDGTTHAYNVLMATMGGTKSHTIPFVALGISLKTRGHNVTLLSAFPGPAANNGLQDGDVRAQVALYSGSISRQGNPSPWSVTPYFGKSLTQDMSFVQRILNAACLVSLRIMHWFMITGYLQPVLRKYLGNQLPDVRDLTTEIPLTLQNSHYSVADSVPYLANVVNVACLHCKPATHLSPDLETFLQRGFIFVSMGSSVRASGMPEALRQIFVAAFATLPCNVVWKWEGMKIKDLPSNVRTAAWWPQQELLGHSKLRAFVSHGGLLSLHEAAYHAAPTLVLPVFCDHDGNAAQAEKLGYALVMDLAGISIGSLRDGILKVAAIHNNSYRTAAKKRSTLLRDLPINPRKLATWWVEHVAKYKGEHLKSSTRHMSVIHYYSIDV…
10	Apis cerana cerana	AccUGT2C1-like	XM_017056494.1	523	MRYQKVLLFFLILAFSTHINDAYRILCLFPYNGKSHFIMFEALCKGLANKGHQIDMISHFPLKKSIPNYTDIIDLSGTRKPIVSSFTIDFAKILDRSLVYYMATDFGTSLCYLMGNEKMQKFIKNPPNDPPYDLIITEYFASPCYLGFGHLLNAPVAIAISFLEMPYIDNFMGSPLNYGFFSGHYNDYPVVDTFLDRLWNFIVNYKEEQKFYYYTSDQTDIMRKYLGLPNLPDIRELERNVSLAIVNSHHSYHGIRAVTPAIVEVGGIHIVESDQKVNPELKKWLDSANHGLVYFSMGSILAIEEMSKEIILTFYQSFAKISPIKVLIRCANSTKLPPGLPSNAMTFPWIPQIAVLRHKNTRVFITHGGFGGTQEAIYYGVPMIGIPVFSDQKKNIYAL…
11	Apis mellifera	AmUGT2C1	XP_016768414.1	528	MKRNIAGLSFLLHVLIIANELECYKILSVIPTPSYSHQIPYRQLWLELHARGHEIVVITTNPMPNISLPNFTQIDISQSYSCLKELNFIENRFEHLSWLTFLQNYVMSLYTCFLTEVFNSSEVKKLYAPDNPVKFDVLLAEFFYGPAMCAFAHRFNVPLIGLSSLGMITLNEFILGGLVLPSHEYTWEMEANTGTNLPFFKRLSNFVTMWSFLYNVNFNIFFFQQKLAEKYLGPLPPLTDIMRNTSLIFINEIDILSPARPKLPNMISFNFFHVSDNPTPLSKDLEEFLDDAEEGFIYFSLGTNVRSSYLPKEIIRMFCNIFSKMPYKIVWKYEQDLPEKSGNIYIKNWLPQQSILAHPKIKLFIYQGGQQSTEEAINFGVPVIAFPILGDQDYLVRRI…
12	Apis mellifera	AmUGT1-1-like	XP_016770443.1	521	MKLSSIVFLCAILSACYGYRILGVFPFNGKSHFMMFERLMKILAKKGHQVDVISTFPLKKPYPNYTDLIALPVSSSWINNLTFHEIQNLFLVSAPFVVGHMAGNMICEFLKHPKVQELIHNPPKDPPYDAIILEVFGAHCFGIIADILKVPMIGVSSSVLYPWSYDYIACPHNLAYAPHNLLSYSQNMNFWQRMYNFLDNLYSIWAFNRVTVPQTEIMRKYVKPDAPDIRDLERNMSIILVNSHISTNGIKNLNPALIEVGGLHVHDDETVLLPPSLEKWMNESEHGFIYFSFGSMVMIESFPIETLRIFYNSMRKIAPVRVLMKIANSDKLPPGLPENVYILPWIPQVKVFKHPNIKAFITHGGLMGSQEAIHYEVPMIGMPLFADQFINIDNYVRLN…
13	Apis mellifera	AmUGT2C1-like	XP_016770440.1	523	MRSQKVLLFFLTLALSTHINDAYRILCLFPYNGKSHFIVFEALCKGLASKGHQIDMISHFPTKKPIPNYTDIIDLSGTRKAIVSSFTIDFAKILDRSLVYYLTTDFGSSYCHLMGNEKMQKFIKNPPNDPPYDLIITEYFASPCYLGFGHLLNAPVAIAVSFLEMPYIDNFMGSPFNYGFFSGHYNDYPVVDTFLDRLWNFIVNYKEEQKFYYYTSDQTDLMRKYLDLPNLPDIRELERNVSLAIVNSHHSYHGIRAVTPAIVEVGGIHIVESDQKVNPELKEWLDSANHGLVYFSMGSILAIEEMSKEMISIFYQSFAKISPIKVLIRCANSTKLPPGLPSNAMTLSWIPQIAVLRHKNTRVFITHGGFGGTQEAIYYGVPMIGIPVFSDQKKNIYAL…
14	Apis mellifera	AmUGT2B19-like	XP_006564460.1	526	MRLLLSICLAILACGWCDGLRILALFPITGKSHWIMEERLMIKLAERGHHVDIYTHFPMKNPPKNYNQYSLEGSLEIAVNSITADNVTHFGNVNLEKMSYIAGDRLCDLMKHPHIQKLIKNPPKEPYDLIATELFMSPCYLAFGTYLKVPVIGMITSSFIDWFSHRAGNPINLAITPGLLTSFTERMTFWERLQNTFITNMIMLQTDYYVNKQNSYVKRYMDLDVEIPELYKNLALILVNSHHSVTGVTTKHTGIIEVGGLHLKEDGDPLTPEMQKWLDESTHGCVYFTFGSMVRIETFPKSLVETFYKVFKRIAPVRVMMKVAKKEDLLPGLPNNVMIQPWYPQVSVLKHKNLKAFITHGGLMGTQEAIYFGIPLIGIPLFGDQNLNLQNVARKNVAV…
15	Apis mellifera	AmUGT2B19-like	XP_006569652.1	495	MSIIIILCVNFYLMNIVQSSTLTTPPQSAVVVAFEDIYDLSLLANTLSDQGIDTTLIIPASNENEVYETLIDVEVLTVKVEIKESTIYSEKKTIQICEALLKDEQIAKKIQEIQPTFTVFPALRHDGCLLPWAKTVESIPVIWTRNREEEIYVFEWTGAALSVQNTGFWTRLWTNMSRRSIFYTVRDEYIIYALRIAGKYLPHTDVNLDNLYDDVHLILWGADVILRSDFAPLTQLIVEVGCHHCRGPHPLQNDLHKALIEFRLGTVVVLLDENYETLIKELAWKLPQGKEGQAVVWKNMKWQNLNENLPENLFVHPRIDRQDLIGYGRTRVVLSHCADTELLESAFHGSPVICFPRNSYEVKNTARAIQLGFARSVEEIDTLSGEEIANTVNHIHETM…
16	Apis mellifera	AmUGT1-8	XP_001120991.2	524	MLSLPFVLLLFRQFSPAIGFNILGICPSASYSHQQPFQALMKALAARGHNVTMISTIPSKKSIKNYEDVDLSFSYRKRDCTGLRHMGAFTLLHKNMREANELCEEQLFSTAITHLISRNKTFDAVIIEQLWYQCYYALVKHYNSPVLIGFLSVGNLPYVMDSVGNPDDPLLNPDMAYPFTNKMSLNERIWNILYTTWTRIYYKYWHLPRAQEIVNKWMPDVSIEDIDRNFSLVILGNNHVFGYPKPLLPNVIEVHSLQITEKSETLPKDIQEFLDKAEHGAIYFSLGSNLQTHQLSIDSLTALYKALGSLKQRVLWKHGEDVAIHPANIKFVKWAPQQAILAHPKVMAYVMQGGLQSLQEAVHYSVPVVAIPFFGDQLFNARKILDTGIGLTLDIDTIT…
17	Apis mellifera	AmUGT2C1	XP_394772.2	526	MFAKMRNPIATVIFFLLAFSIFCDGTTNAYNVLMATMGGTKSHTIPFVALGISLKTRGHNVTLLSAFPGPAANNGLQEFVPPIFEAYVGNYTSEWDLVGARFRDEMPISPWDAMRYAWESCEALLRDEISVAWLRRGEADSRKRWDVAVVDGAFPECLLGVLHGEGVPIIMLNTVALYSGSISRQGNPSPWSVTPYFGKSLTQDMSFVQRILNAACLVSLRIMHWFMITGYLQPVLRKYLGNQLPDVRDLTTEIPLTLQNSHYSVADSVPYLANVVNVACLHCKPATHLSPDLETFLQRGFIFVSMGSSVRASGMPEALRQIFVAAFATLPCNVVWKWEGMKIKDLPSNVRTAAWWPQQELLGHPKLRAFVSHGGLLSLHEAAYHAAPTLVLPVFCDHD…
18	Apis mellifera	AmUGT2B18	XP_394494.4	519	MKFLLAIFITIVCAMYDDANGARILMMTPHQAKSHYIVYEALLKRLAERGHQVVSFNHFPQKTVLPNFTDVDISSSMPYVVGTRSIELAYKRTMWQKLKSISHLSLPTCESVLEHPELKKLLHSKEKFDMYIMEIFLSDCFIGIGHALKIPIVVGVSSTVSYPWTNDIFRNPDIPSYIPNSVLSNFSDEMNFFERATNLMYLFISKLAYRYLADRPGYEIAKKHFGDDLPDLDTLRSKMSLILTNGHRAVNTPRALAPEYKELGGMHIPASGPPPLPKDLKDFLDSSENGVIYFSLGSQINMSTLPNEVLMSFYEAFERVPQRILWKCIESNMPRLPKKVKCIEWAPQLSILCDPNVRLFISHGGMLGSQEAVYCGVPILGIPLYGDQHLNLAYFVKRG…
19	Apis mellifera	AmUGT1-3-like	XP_396494.4	529	MKHNVTKLFFISCIVLFIVNQSECYKILAIVSTPSYSHQIPYQPLWLELHARGHEIVLVTTNPMQNINSPNFTQIDISTNYNSLRAIDFVKLRFEKVDWIEALERYILSLCSSFEVQVFNSTEMKKMYAPDSNIKFDVLLTEFLYMPAIYAFAYRFNASLIGLSSLGLLSINDFVLGGAILPSHEYFWENEGNTGINLPFYKRLYNFVKIWRLLLHVNFNIFPEEQKLAEQYFGPLPPLIDIMKNVSMIFINEADVLTPGRPILPNIVRFSSFHVSENPDPLPKNLQKFLDGAKEGFIYFSLGSNARSSAIPKEIKRIFCNVFAKLPYRVIWKYEEEDLLEKPKNVYIGSWLPQQSILAHPKIKLFIYQGGVQSSEETIRFAVPVIGLPILADQDYQVR…
20	Plutella xylostella	PxUGT47A5	KY202926	503	MYGRLIAALADRQHNITVITHFPMKNPPSNVEEISLAGTIPEIVNNLTRQYNSVKPEFVHNLEQIINECVMSCETVSQMPSIKALLNSTMSFDLVIVEVFGTECFLPMARRFQAPVVGLLSSVPLPWVNEQLGMPDAPAYVPSYMMGYGQRMSLWERFSNTAAVIWAKILYKYKSQIPSQAVADRLFGPGPSLETLAQNYSLVLSNSHFSINEVRPLVPAMIEVGGLHLDDTQTLTKDLKTFLDDSKEGVIYWSFGSMSRIETLPADKLSQMFLVLAELPQKVLVKMNTALLPKDIKVPSNVYTKDWIPQYKTLCHPNVRLFISHGGLLGTQEAVACGVPMMTVPLYADQALNARAMSDRGCARALTIKQINTRTWRESLTDILNNPAYKQNALKVRDI…
21	Plutella xylostella	PxUGT41F1	KY202927	507	MPSPPLLLLACCLLLGCSAVSCYRVLAVFPVASRSHATLGRGVVDALLADGHEVTFITPYPENKNVKNLKEINVIVTQKVIKAINMMDEANRHGGPDFMKAMSLNVSRAMMVVVTDWFFNEYLAGFAATLPVPWLLLNGMVYHPYLEQLVDAPHSPAILPMMANDYPVPMSFIERVKNTFIVGMMLGTYAFKDKYEFAEVYEELFAPLATSRGVQLRSFDEASADVAVVLLNSHPALAHVQSVPPNVIDVAGYHLDESPKPLPQDLQTLLDNSKQGFVYFSMGSVLKSANFPAHTRQALLKVFEKLPYTVLWKFEEAMDGLPKNVHVRAWMPQQSILAPPNIKLFITHGGMLSSVEAIHYGVPLLAIPMFGDQPSNAQRAARRGYAISVPFSPDMTPQV…
22	Plutella xylostella	PxUGT46E1	KY202928	533	MFAPLILLSASVAALAGPAGAARVLGLFPHSGRSHQMVFEPLLRALAERGHHVTVVSFFPLDQPPANYTDVSLEGISPIGVETVNIEEFESLYSPYAWPRVLGVDRVLSQFLGFHPLAEMAVNICSKLVELPTLREALQKKYDVVLVENFSSDCMLGLLQAYGVQAPRVALLSSNLMPWSAERIGAAELPSYVPTVSTEFTDRMTFLQRMENAFVKVGLKQWFHYLIHEKEHELIEKSLGKKVDLQALAKNTSLMLVNTFHGLNGVRPAVPGLVEVGGMHLQRARKPIPPFMEKFLDESPEGVILFSWGSLIKTASIPPHREQVLVRVLSRLPQRVIWKYEGSAPEGNLTGNILRVNWIPQYELLLHKKVIAFIAHGGLLGMTEGISAGKPMLVVPFFG…
23	Plutella xylostella	PxUGT42E1	KY202929	514	MKSVVRRAIQFAIVLLCLNEVSPLNILGIFPHNGKSHFFVFEPFLRELANRGHNLTVISHFPQKAPLKNYRDISLAGKLAVLEDVFPIERTFLSLVMMSVFLVTAGNDNCRLMLDDEQVQNLWKTDTKFDVVLVEQFNSDCPLGIAYGLRAPVVGLTSHSLMPWHYKRFGVPFNPSYVPFMMTDGGSHPTLYERVEASIIDSYFEFIYKFFSQRNERSMLLSHFAEVPDLEELGRDIKLNLVYHNPVLTGSRLFPANIKEVGGYHVAKPKPLPDALRKFIEESEHGVIYISFGSMLKAETLPAEKLEAILGAVAELPQRVVWKFEGVALPGNPKNIYISKWLPQNDILAHPKVLAFYSHCGMLGTTEGMYHGVPMVAMPIFGDQPSNAAAIEESGLGLR…
24	Plutella xylostella	PxUGT42E2	KY202930	516	MKSTLHRALKFAVLLFYFNEVTPLNILGIFHHPGKSHFFVFEPFLKELANRGHNVTVVSHFPLKTPLKNYRDISLAGKVKVIEDVFPIERSYLTLMKISSFLVKTGNTNCELMLEDEQVQSLWKTNTKFDVVVTELFNSDCPLGIAYGLKAPVVGVTSDALLPWHYKMFGVPFNPSYVPFILTDGGSRPTLFQRVEATVVDLYFNFIYKYFSQRPTRAMLLQHFGDVPDLEELGKDIKIGLVYHNFVMTGSRLFPANIKEVGGYHVAKPKPLPDALRKFIEESEHGVIYISFGSMLQSKSLPKEKLNAILGALSELPQRVVWKYEGSTLPGNPENIFISDWLPQNDILAHPKVLAFYSHCGMLGTTEAMYHGVPMVGMPIFGDQPSNAAAVEESGLGLR…
25	Plutella xylostella	PxUGT33Y1	KY202924	521	MILRVCFVALAILATSVNSARILAIYPVASVSHQVVFRALTLELAKRGHELVVFTPNPALPKDRPKDNVTEIDMSESYQLFFKLFMHTFEPVRGVIFPAKQMSEYESLKMMIAFVEEVYKMEEFKKIISDKTQKFDLIMAEALFVSPLMLSKIFDAPTIWFSSFYGSPNAYETVGAPGHPMLYPNYFRGKFVNLSLWEKIYETYLEFQFWYNTRRVLSYEESLVKKYFGEEAPSIDELKNNVDLLFVNANPIFEGNRPVPPNVIYLGALHMQPLKELPNDLKTFLDNSKRGVVYVSLGTNVRFETMEPSLIDVFVKAFEAMPFDVLWKFDGQNIPNAPKNVKIQKWFPQRDLLTHPNIKAFVTQGGLQSTDEAIEAGVPFVGLPALGDQYFNSDQYVRL…
26	Plutella xylostella	PxUGT45B1	KY202942	547	MIYCHARTPAAANQVYSRSITSRRRRIPKNTMFNLTVALVLLSLTQHVLSYNILAIISLPLKSHYMAMQPLFKELAAKGHSVTVVNNFPDENPINNLHFIDLKTVSAANRFPTLEYYEDFDSNYLHLFNFYRHVTVESQFNDCETLFKNEEVRTGLAGGSFDVIFVEGFMSDCALAIAGAKSDAPIISIASHVMLPWMYPRLGLSFDPSSDAFYFSNGGPNPSLLNKVESFLMHAVFNTVGRWYIQRGIRASFANHLPGYELDVEEIARERMKMLFSYQHFSVTGARPLAPQVLEIGGLHVGKPKALPKDVDMFLSEAKHGAIYVSFGSNLKSSSMSPRKLEQFLEAFKRIQPIKVLFKWENGSIPDENVLAKSWFPQLDVLCHPKLIGFVSHGGMLST…
27	Plutella xylostella	PxUGT33W1	KY202943	519	MTPIAKLIFLCVFTCIVSVSSGARILCVYPVPFHSHQAVFNALSEGLARAGHQVVALTPLPHPAPPPGLTQIDVHQLSYRLWEEGYKKFQHDNGGFGVDFITTWTQLSPVLHKIVESQIETPEMQAIIKDPDQHFDVILVEAVIPLSIMVAARFKAPVIQVSSFFGGNDNFMAMGVPVHPIIFPEFGARKTWKYSFWDKISSVYDFLRMRRFESSIRDTENAIIRKHFGENAPTVEELQKNIHMLFLNVHQIWDNNRPVPPSVLYMGALHVKKPKPIPENFKKYLDASKNGVIYVSLGSKFLFSDLPDEDVRVFMKVFAEIPYDVLLKWNGGDLPNKPPNVRLEKWIPQNDILHHPKIKAFVTQGGLQSTDEAIAANVPLIGFPVIGDQWYNAQKYEQF…
28	Plutella xylostella	PxUGT33AA1	KY202945	515	MILRFCFIVISLALCLSVPSESARILAVFPTPSISHQVAFRPLTQELAKRGHQVTVLTTDPAFKKGQQPANLTEVDLHDVSYTAWAEHFMKVVNGDSGNSKNIMLTIFKSLNLVFELQLHMKEVQEVLNSKQQFDLILIEACVRQALVFSHVFKAPVIQVSSLGAVPPNYQVLGAPSHPILYPELTRQRLFDLSIVEKIQEIYHDMWIRYLLWSLEDSENKMLKKVFGPNTPSVSQLYENVDMLFLNINPVWDNNRAVPPGVIFMGGIHQKPHKDIPPSDLKTYLDGSKQGVIYMSFGTNVNPSQLPADRIALFNKVFSKLPYDVVWKWDKDSMPGKADNVKIVKWVPQSDLLRHPKVKLFITQAGLQSTDEAISAGMPLIAFPMLGDQWYNAEQYVKH…
29	Plutella xylostella	PxUGT33AA4	KY202933	513	MIILYLFASVAVNLVFPTNSARILGVFPTPSVSHQVVFRPLTQALAKRGHDLVILTTDPAFKPGETPANIREIDLHDESYRIWRTEVLNTVDGKTDDPITLIELAIKINAKLIEKQIETKEVQELIKSKAKFDLILVEACARPALIMSHVFKAPVIQVSSFMAVPPNYQVFGSPAHPILYPEWTRNKIYNLTVWEKLSGAYDDLRIHYIWRKNEHFENEMIKRQFGPEAPTVAELADNVDMLFLNVHPIWEGNRAVPPNVIHMGGLPQKPHKELPEDLKQLLDSSKHGVIYMSFGTNVIPSQLPPERIQVFCKVFSRLPYDVIWKWDQDELPGRPGNVRIYKWVPQSDVLRHPNVKLFITQGGLQSTDEAISAAVPLIAFPMLGDQWYNAEKYVHHGIG…
30	Plutella xylostella	PxUGT33AB1	KY202938	526	MWAFLCILGLVFSASDVNSSRILGIFPMASVSHQVVFRALTYELAKRGHELVVITPDPGLPKDRPKDNITEIDISHAYEGFKTLMAKGNPKRGVVITPHDMLKLNKFKVILNCAEEVMKNEELNKILNDDTKKFDLVIGEALYNFPMIYAKRFDTPMIWFSSFFGIGSNFQTLGAASGHPFLYPVYFRDRYLNLTLIEKIQQLYIDVVLRLGAVAMSYYEHGLMKQYFGDETPSLDELRDRIDLMFINTNQVFETARPVPPNVIYLGGLHMKPVQPLPKDLKQYLDSSERGVVYVSLGTNVRIAEMDATLLKEFVKAFDKMPYDVLWKYDGIELPWLPKNIKHSKWFPQRDLLHHPNIKAFVTQGGLQSTDEAIDAGVPLVGLPALADQWYNVERYVKH…
31	Plutella xylostella	PxUGT33AB1	KY202941	519	MWAFLCILGLVFSASDVDSSRILGIFPMASVSHQVVFRALTYELAKRGHELVVITPDPGLPKDRPKDNITEIDISHAYEGFKTLMAKGNPKRGVVITPHDMLKLNKFKVILNCAEEVMKNEELNKILNDDTKKFDLVIGEALYNFPMIYAKRFDTPMIWFSNFQTLGAASGHPFLYPVYFRDRYLNLTLIEKIQQLYIDVVLRLGAVAMSYYEHGLMKQYFGDETPSLDELRDRIDLMFINTNQVFETARPVPPNVIYLGGLHMKPVQPLPKDLKQYLDSSERGVVYVSLGTNVRIAEMDATLLKEFVKAFDKMPYDVLWKYDGIELPWLPKNIKHSKWFPQRDLLHHPNIKAFVTQGGLQSTDEAIDAGVPLVGLPALADQWYNVERYVKHGIGKQLD…
32	Plutella xylostella	PxUGT42F1	KY202934	512	MNLIKTFGVFASLLTLCVDSLNILCILPYEGKSHFFVFKTFLLELERRGHNLTVISHFPEKSPPANYHDISLAGTSDIFEDAMPLKRNYWTLISTGLFLSWTGTANCDAMLQNKRVQGLVKNKQKFDVALVELFNSDCGLGLAYKLGAPVVSITTHILMPWHYKRFGIPDNPSYVPYHFLEGGSKPTLYQKIERIVFDVYVQTLYYYWTQRNNQNSIARYIGEVPPLEELGRQAKFVLLYHNFVLTGSRLFPANVIEVGGYHVGKAKPLTGALKDFVANAEHGVVYISFGSVVKSSTLSAEKLEAILAALDEFPQKFVWKWENETQLEGRKNLYVSSWLPQIDILAHPKTVAFFSHSGMLSTTEAIHFGVPMVAMPVLGDQPANAASIEECGLGVQIQY…
33	Plutella xylostella	PxUGT40Y1	KY202925	517	MFKINVIVLLTVLVQCSSSYKLLCFFPFPSRSHANLGEGFVKYLLNDGHEITYVTPIPMRSTHERLRQVDVGSLMEFAKGLNFHEVLKLEADDRQILMVMHVMNRISELAVKHERVQELVNRPGEHFDAVIVEWMFNELYSGFSAVFNCPLIWSASMDVHWLDVRIMHEAPPVSYSAYAVSGTAPPFTLKQRVLELYERVKVVLLQKWFISSKEIQLYYEAFGPSVEARGRELPPYDDLRVSGSMMFGNSHPCIADAISLPQNYKFIGGYHIIESDMEPLPNVLKQRMDESKEGVIFFSLGSIVNTQTISEEFKNNLLQVFASLKQTVIWKMDARTKNVPKNVVLVKWAPQQSILAHPNTILFITHGGLLSINEAIHFGVPVLGTPLFGDQFMNIGKLV…
34	Plutella xylostella	PxUGT39A2	KY202935	523	MKALTTTLLLCLLYTANEAAKILYVMPFTAASHYISQKDLAMELAKRGHEVYAITSHKEVDPPTTYHQIMVERKSVWDAFFTEEEKPNIFSMLDLSFAQFQNLMYVIGKFNNDLVFNSTEVQTFLKEDHKFDLVINELFFQESLYMFAHKYQAPLVLVTTFGNSVKGNFYGRNPLQLATVYHEYGVSPDPLSFIGRLSNFYYALYDLFVTKFFYMPELEALAQHHFKDLSQPLPSLEQLAANASLVLMNSHFSIDTPTAYLPNYIEVGCLNHPKEPKPLPKDLQKVLDSAKNGVVYLSFGSNVQSKDLSKDRLEGFLKVFGELKETVLMKWEDDSVPNIPKNVVLRKWFPQKDVLAHPNIKLFIGHGGLLGLQETIVAGVPILGVPVFGDQYLNILATV…
35	Plutella xylostella	PxUGT44A6	KY202936	525	MHKLYLFCVCLAATVAAESYNILGIFPSPDRSHHLTYRPLFRELSARGHQVTLITHFPLPAPPPNYKEILLSKSPVHKGLSFESVIVNEVSRVPFETLVTTKAGNDDCRTLFDSNNVLLMLRTRPKFDVILVESHNSDCGIALAANLSAPYIAFNPHPIQPWQFNRLGINFNSAYVSQSVLPYGRQPWFLERLKSYVVYHVANWVYYVASQVTDHVFLYKYLGDNLPSLESLASNASLVLVNSHPSVFGGVPRPDNVVDIGGIHVRPSKILPTEIERFINEAEHGVLYVNLGSTVKDSTLPKEKLNSFLDTFAKIPLRILWKWDSDEEVDLPSNVMTMKWLPQYDILRHHNVKAFISHASILSTIEAFDVGIPVVAIPLFGDQFGNAAALRDAGIATVV…
36	Plutella xylostella	PxUGT39B8	KY202931	521	MIALLLLVLALSSHNEAANILYAIPFTSKSHNIMLRPIGLELARRGHNVTMITGYEEFDTPPNFHQVVADNTTIWEATGTGRPNVFTTVDNTPEEFHHQLLWKGNLAQTEISLKSPEVQKFLQKDNQYDLVISELFFQEATYMLAHKYNAPLILVTTYGNCMKHNMLVRNPLQLASVLPEFIRVEEPSSFWGRLRSLYFTCYDYVWWRYWYLNKQAELAKKYIPNLKEPMPSLIEMQRNASLVLVNSHFTFDGPMALLPNIIEVGGLHFKESTKPLPKDLQKAMDSAKHGVVYMNFGSNVRSSELSKEKKDAFLKVFGQLKQTVLWKWEEDDLPNKPDNVIIKKWMPQKDILSHPNVKVFIAHGGLIGMQEAIYHGVPVLGVPIYGDQFNNLLTAKQQG…
37	Plutella xylostella	PxUGT40W1	KY202932	516	MWKLLCVLAVCASQMVSGYRILVVFPFPNKSHSILGHGVVRVLLDAGHQVTYITNSPMKSSSPNLRQVDVSDNVNHFPINAFNLETFLQNQIRTDDITFFYEAFFVLNKATIANPNVQALMGDTAQEFDLVFVEWMFSELMSGLSAVYNCPYVWFSSMEPHWMILELIDEALNPAYTTEIMSLNSAPLTFTERVSELYGQLYTKAYKAIHYDSLERQAYEKGFGPFVAAKGRVLPPWEDVKYNASLMLANAHVSMGEATRLPQSFKPIGGYHIDPKTAPLPQDLQNIMDNASNGVIYFSMGSTLQSKDLPDEIKTSLLKMFGQLKQTVLWKFEDNVQNLPKNVKIIKWAPQPSILAHPNCILFITHGGLLSTTETIHYGVPTIGIPAFADQFLNVKRSV…
38	Plutella xylostella	PxUGT40V1	KY202937	519	MWKLLLVLCVCAAPLSAAYKILVVSPVPGKSHTILGDGFVRNLLNAGHEVTYITAFPVENPPARLHQVNVSDNIKYFPVDLVNIKKLIDDKGEQPSLSVFFGIIEQQARNTVSNENVQRLMRDPKQNFDAVIVEWFFSEVFTGFGSVFGCPMILFSSVEPHWMVLQWIDGLPNPAYTVDIQSTGTAPLGFLARAKELFNQVAGLLFKSLYFEAIENKIYEENFRPAAEARGRTLTPLNVQRYNISLMLGNSHVSLGEATRLPQSYKPIGGYHIDPDLKPLSKELKNIIESSKDGVIYFSMGSNLKSKDWPVEIKQDLLKMFSGLKQTVLWKFEEDLPNLPKNVHILKWAPQPTILAHPNTKLFITHGGLLSTTETIHFGVPIIGIPAFADQFVNVDRAV…
39	Plutella xylostella	PxUGT34A5	KY202940	522	MILKSLSAVLFLLYFCTAVQGAHILALFSSLSFSDHYVFRSYVGLLALRGHNVVVMTPYPGQFQFPEKERIVELDVGESSAPYWEEYKKLVTNTDDYHKKLRQLNEFSVKVAISQLKSKQMTALFINPNVKFDLVITEADVPLLYAVAEKYQAPHIAITTGYGTIPMYEAKGAPTHPLYYPDVNTLNFRDLSFWQQWTEISRYLQSKREYHSNYLPLCQVAAEKILGIKRDLEDIEKDIDLLFVSANPALTGNRPSVPAIAYVDRLQIKPGMILPPNLLGVLNAAEKGAIFFSLGTIQESEQLTPAKLQTLADAFKELPYLVLWKIGNTTMFNKPDNVMAQAWFPQQEILAHPNVKAFITHGGPRSLEEAVFYEKPIIGLPMIKSRKTFIKEITRLGAG…
40	Plutella xylostella	PxUGT50A6	KY202944	541	MTRCAWALVLPLLLGAAAGSDVLMVTLGGTKSHKIPFWELARGLIRRNHNITFFSAFPPDFHLAGLEEVAPRSLASYVRGYTDWDLVGARMRGQEPLQPADIVRYGYEACEAFLSDIETRSFLRSGRTFDLIILDGAYPECAMGIVYKLKVPFIYINTVGFYTVSLSIAGSPAPYSVTPFFGRGFTDQMNLFDRALNAAYNLATVVMHSFSVSILQGVLRAHFGSKMPHVYDMGKNVSFILQNGHYSVSYSRPYLPNVAEIACIHCKEAKPLDADLEDWISGAGDAGFIFVSMGSSVRAASMPPAAHRLFTRALGRLPQRVLWKHEADQNMTEVPPNVMLRKWLPQQDLLGHPKIKAFVTHGGLLSMYETVYHGVPVVTMPVFCDHDANAAKAEADGYA…
41	Plutella xylostella	PxUGT40X1	KY202946	519	MVSIKVLSLTLLLFLVNCSDCYHVLLVFNLPGKSLSILGESFVRHLLNAGHEVTYVTPFPMKNKPKNNFHEVDVSEGVDKLFAEICNITFLLENTHFESDEEEIMHLGVEVAEMTLTNPNMLKLLNDKTQKFDVVVGDYLASELVAGIAYYYDCPMIWSYSMGVDSAILKLVHEPTNPSYIPDYISLNIPPMSFKQRVGELWTLIRNTWVKRHSVMPRELAFYKKFYKPLLEKKGKPLPAYEDVMYNASLVLVNSHQASGGLAAIPQSVKLIGGHHINGPVAPLPDDLKEIMDSSTNGVIYFSMGSIWKSASMPITLRDNLVRMFGSLKQTVLWKFEEDIPNLPKNIHTLKWAPQHSILAHENCMLFITHGGLGSSTEALHFGVPIVGVPISFDQFLNI…
42	Bombys mori	BmorUGT33D1	JQ070229	513	MLLITILQGTKAARILGVFPTPSISHQVVFRRLTLELHKRGHELVIVTTDPMYQKGEAPQNYTEIDVHDISYTTWRNDFMKLSRGSSDDLFEQSAVILELTTNLFEMQLKSKEVQALIKVKDAKKFDLLLLEACIRPAIILTHVFDAPAILVSSFGGVEYVFRILGVPTHPVLYPPPLHQRIFNLTFWEKTHEIFTHYYLEYLFWKAEYKVDEMVKRIFGPSTPTVRDTYKNVEMILLNAYAVWENNTPVPPNVIYVGGLHQKPEKDLPGDLKEYLDSSKHGVVYISFGTNVEPSLLPPERIQLLIKVFSELPYDVLWKWDQDELPGKSENIKIAKWLPQSDLLRHPKIKVFITQGGLQSTEEAITAGVPLIGIPMLMDQWYNVEKYVQLNIGLKLDLG…
43	Bombys mori	BmorUGT33D2	JQ070230	515	MKLILLVCLSVINANEAARILCVFPIPSISHQLAFRPLPLELAKRGHELTVLTTDPIFTEGQSPENYTEIDVHDVSYDAWKKGFLQTSRGKSQDIFEQARVAMTVISKVVAKQLQTDEFEPVLKGAKKFDLLIIEAPVKIPRILSHILGAPMILMSSMGGAWDLYDIVGAPSHPLLYPDLLAQRLDNLTLWEKLHQLYNYYSFVSLFDKLEIEDDVLIKSIFGPTMPKLSEMRNNVELVLLTTHRIWEHNRPVPPNLIYVGGIHQMPQKELPSDLKVFLDSSQHGVIYISFGTNVLPSLLPPERIRILVKVFSELPYDVLWKWDKDELPGRSKNIRISKWLPQSDLLRHPKIKLFITQGGLQSTEEAITAGVPLIGVPMLGDQWCNVEQYVRHRIGLRL…
44	Bombys mori	BmorUGT33D3	JQ070231	515	MEFYLLICLVSINGNEAARILGIFPMPSISHQVVFRSLTLELAKRGHELVVLTTDPVFHKGTSPGNYTEIDVHDNSYQIWRNSFLQTSKGKLQDRFEEARLVVDVIHQLFIKQLLTDEFQEILRSKKKFDLVILEAMMKPARVLCHVFNAPAVIISSLGGIGDIYDIVGAPTHPLLYPVWIRRRLHNLSFWEKLSELYNHYTFERLWNELEEKDNELVQSAFGINMPKLNDMVDNISLILLNVHPIWEHNRPVPPNLIYIGGIHQKPQKALPSDLKTYLDSSKHGVIYISFGTNVIPSLLSPERIQVLIKVFSQLPYDVLWKWDKDELPGKSKNIRTSKWLPQSDLLRHPKVKLFITQGGLQSTEEAITAGVPLIGMPMLGDQWYNVELYVFHKIGVKL…
45	Bombys mori	BmorUGT33D4	JQ070232	520	MFYLHMIVYFVAILQEIQAARILGVFPIPSISHQVVFRRLTLELHKRGHELVVVTTDPVFKTGQAPANYTEIDVHDVSYSAWRDGFMKTSKGNANDLYEQIAIALNLGIDLLELQMKNKEVQALLRKRKEKKFDLLLLEACIRSTMVLTHVFDAPAILISSFGGVEFMSKMMGVPTHPILYPPPLHQRLYNLTFLEKIGEIYTHYYMEYLYWRSEPQENQMAKRLFGPNTPTIRETQKNVQMALLNVHAIWEENRPVPPNVIYIGGIHQNPEKNLPKDLKEYLDSSKHGVIYISFGTNVEPSLLPPERIQLFIKVFSELPYDVLWKWDKDELPGSSKNIRIAKWLPQSDLLRHPKIKAFITQGGLQSTEEAITAGVPLIGMPMLMDQWYNVEKYVRHNI…
46	Bombys mori	BmorUGT33D5	JQ070233	520	MFSLNKIVLIVTIIHGTQAARILGVFPTPSISHQVVFRRLTLELHKRGHELVVVTTDPVFKTGQAPANYTEIDVHDVSYSAWRDGFMKTSRGSANDIYEQISRMLNLRIDLFELQMKNKEVQSLLSKRKESKFDLLLLEACIRPTMVLTHVFDAPAILISSFGGVEFVLKMIGVPTHPILYPPSLHQRIYNLTFSEKIREVYTHYYLEYLYWRSEPQENQMAKRLFGPNTPTIRETQKNVQMALLNVHAIWEENRPVPPNVIYIGGIHQNPEKELPKDLKEYLDSSKHGVIYISFGTNVEPSLLPPERIQILVKVFSKLPYDVLWKWDKDELPGSSKNIRIAKWLPQSDLLRHPKIKAFITQGGLQSTEEAITAGVPLIGMPMLMDQWYNVEKYVRHNI…
47	Bombys mori	BmorUGT33D6	JQ070234	515	MKFYIFVALILTNGKEAARILGVFPVPSISHQVAFRPLTLELAKRGHELVVLTPDSVFAKGKSPENYTEIDVHDISYQIWTKSFLETSRGKRQDLFEQTRVAMDILYDIFSQQLLTDEFQAILKSKKKFDLLILEAIVRPARILCHVFNAPAVIISSFGGFGDIYDIVGAATHPLLYPVVTRQKLYNLSFWEKLSEMHNRYTFTRMWKEFDKKENEMVKSVFGPNIPYLSEMVDRISLILLNVHSTWEQNRPVPPNFIYVGGIHQKPQQELPSDLKTYLDSSKHGVIYISFGTNVIPSLLPPERIQILIKVFSQLPYDVLWKWDKDELPEKSKNIRISKWLPQSDLLRHPKIKVFITQGGLQSTEEAITAGVPLIGMPMLSDQWYNVEMYLIHKIGLRL…
48	Bombys mori	BmorUGT33D7	JQ070235	515	MKFYILLALILTDGKEAARILGVFPVPSISHQVAFRPLTLELAKRGHELVVLTPNPVFAKGKSPENYTEIDVHDISYQIWTKGFLETSRGKRQDIFEQSRVAMDVLYDIFSQQLLTDEFQAILKSEKKFDLLILEAMMRPARILCHVFNAPAVIISSFGGIGDIYDTVGAATHPLLYPIVTRQKLYNLSFWEKLSEMHNHYTFERMWKEYDKKENELVKSVFGSNVPSLSEMVDRISLILLNVHSIWEQNRPVPPNLIYVGGIHQKPQQELPSDLKTYLDSSKHGVIYISFGTNVVPSLLPPERIQILIKVFSQLPYDVLWKWDKDELPGKSKNIRISKWLPQSDLLRHPKIKVFITQGGLQSTEEAITGGVPLIGMPMLGDQWYNVEMYLIHTIGLRL…
49	Bombys mori	BmorUGT33D8	JQ070236	514	MKLYFFVICLTYGSEAARILGIFPTPSISHQVAFRPLTLELAKRGHELVVLTTDPVFAKGSSPENYTEIDVHDMSYETWRKGFSATSKGRTDDIFEQLTRIFDLIPKIFVKQFLTDEFQEVLKSEKKFDLLIIEAIVRPAIILGHVFNAPVVLMSSLGGFRDIYDIFGAPNHPLLYPAVTRQKLYDLTYWEKLREMYSHYTVERIWKEFEEKDNELVTSVFGTNVPSLSEMMDRISLILLNVHPIWENNRPVPPNIIYVGGIHQKPQQDLPSDLKAYLDASRHGVIFISFGTNVMPSALPQERIQTLIKAFSQLPYDVLWKWDKDELPGRSKNIRISKWLPQPDLLRHPKVKLFITQGGLQSTEEAITAGVPLIGMPMLGDQWYNVEQYVKHRIGLRLD…
50	Bombys mori	BmorUGT33K1	JQ070237	519	MPLKLLILIVAMLMCWKVESARILAVVPTPSISHQVVFRPVTQELARRGHQVTVITTDPAFPKGQTPDNLTEIDLHDLSYGLWSRMFLNITPTISKVGAYEMMKSAYESFNVIFENQMNSDEVQKILNDRRKVFDLLIVEACVRPALVLSYKYKVPLILFSSFGTVHGSLEAVTGPFHAFLNPGQMQRRVHKLTTWEKIKEIWVQYKFQRVLKELEEPETEMGRKLFGPEVPHITELMNNVDLLFLNVHASWDNNRSVPPSLIYLGGLPQKPGKELPKTLKSYMDSSRKGIIYISFGTNVLTSLLPKDKVNVLFRAISVLPHNVILKWDADKMPGLPENVLMGKWFPQSDLLKHRNVKLFITQGGLQSTDESITAGVPLIGIPMIGDQWYNVEQYVKFG…
51	Bombys mori	BmorUGT33N1	JQ070238	516	MPKHIVVGFMLSLSVVDCANILAFFPTPSISHQVVFRPITQGLAKRGHEVVVVTTDPAFPKGQAPTNLTEIDVHDISYHLMREVFVTNSSGYKSGAFDKVKATFERLIVIFEKQIQFEEVKNILRDKTKKFDLLILEACVKPALVLSHVYKAPVILVSSLGPIYGNLENLAGPVHPLLYPGPFSDRSYNYTLWDKITELWNHWKYQNMLDDMHYADNEMIRRNFGPNVPDIMELGKNVDMFFVNLHPLWDNNRPVPPNVVYIGGIHQTPDKELPKDLKSYLDSSRNGIIYVSFGSNVEPSMFPRHVFDTIRNVLSKLPYDVLWKMDLDKLPGKAENIKIGKWFPQSDLLKHPKVKLFITQGGLQSTDESIVAGVPFVGIPMVSDQWFNTDQYVKHQIGV…
52	Bombys mori	BmorUGT33Q1	JQ070239	482	MNIIQYFLTLISLVHCDAARILAFLTMPSLSHHLTFRPLTEELVKRGHEVVVVTTDPAYPAGKTPENLTEVDLHDISYNTYIKIFSKNIKGQNNVYVQCTSLIDALMQVFEVQYRSDVVQKLLKDDKKFDIVITESTYRITVLLGHVLKAPVILLSSFGFGVTNAETMGAPVHLMYPSVLRQRVKNLTLIEQITETYKEVYLTKLIYAHEVMENALIEKVEPGSPTMSELFENSNLFLVNAHPIWESNRPVPPGIVFLGVVFQKTNTVLPQDLKKLLDNSKNGVIYISFGTTVQERQLPIEKIQIFIKVFSELPYDVIWKWNSADKPQAPEKIKFVKWVPQPDLLKHPNLKLFITHGGIHSTYESIMFGVPFITIPMHLDQYFNADHCVQHGVTKKLNF…
53	Bombys mori	BmorUGT33R1	JQ070240	504	MILRVVIALACCAPHMRTARVLIVVPTPSYSHQLIFRPIIEELTKNHQVTFITTNPAYPKGDTPRNLTEIDVGLISYSMWNQELSIAKDGKDKVKVIFEATPKIFAEQLRSAVVEKLIRNAPFDLLILEAWFRPVLIWSYLYKAPVLLVSSMGTAPGNPETMGLPNHWTYHPSLVHQKIYDLTTRERISKMLRYLHVQTAFDANEAKENEILKGIFNDAPPLRSLRRNVDAMLLNLNPLWDNNRPLPQNVHYIGNINRNPAKELPRDLQSYLDSSDTGVIYMSFGTNVPPSKLPRQLTRMFASVFRELPYKVLWKWDLDVVEGMPENVRTGRWFPQADVFRHPNVKLVITQGGLQTSEEAIECGKPLIGIPFLADQWLNVDNYVHHGMGVYLDAETVTA…
54	Bombys mori	BmorUGT33R2	JQ070241	509	MILRVVIALAFCAPHTHTARILIIVPTPAYSHQLIFRPIIEELTKNHQVTFITTNPAYPKGDTPRNLTEIDAGPISYSLWNQEVSITKFGKDNFIYDGVNVIFEVMPKIFAEQLRLADVEKLIRNAQFDLLILEAWFQPILIWSYLYKVPVLQISSMGTSPGNPDTMGLPDYWTYHPSLFHQKIYDLTTSERISEMLRYLHVQSVFDANEAKEDEILKGIFNDAPPLRSLRRNVDAMLLNLNPLWDNNRPLPQNVHYIGNINRNPAKELPRDLQAYLDSSDTGVIYMSFGTNVPPSKLPRQLTQMFASVFRELPYKVLWKWDLDVVEGMPENVKTGRWFPQADVFRHPNVKLVITQAGLQTSEEAIECGLPLIGIPFLADQWLNVDNYVHHGMGLYLDA…
55	Bombys mori	BmorUGT340C1	JQ070242	521	MNIVVFSLLCVATVEPARILGVFPMPSISHQVVFRALTLELAKRGHELVVITTNPVTKGNPIANLTEIDISESYDLIKTLFELCKDMNQLKRGVISDIETMVHSRSTEGMFFLMAHMFKNDEVKKLMHDKTQKFDLVIAEAILHTHLVFGKIFNAPIILFSSLSGFPEVFDIMGAATRHPFIYPSIFRNKFSNLTLLEKLREIYYEYKLTSLYWHMEQLENQMLQEMLGDGAPTVNDLKQHISMLFLNTFPIFDNNRPVPPSIVYLGALHLQPVKELPVDLKQYLDNSKRGVIFVSLGTNVIPALMEKDLLDAFRKAFEILPYDILWKLNGVKLENVSSNVRIQEWFPQRDLLFHPNIKLFVTQGGLQSTDEAIDAGVPLVGIPMLGDQWYNVNKYVEL…
56	Bombys mori	BmorUGT340C2	JQ070243	524	MKSIALYFLLSIFGVESARILGVFPMPSISHQVVFRALSMELARRGHELVIITTDPALPKNRPKDNITEIDISRSYQLLRKFDEYAEKTQPIQKRGVISGVEIMISEHAAGAMFMLMAEVFNSEEVNQLLQDKNQKFDLIISEAIMSFHLIIGKIFNAPVILFSSLYGLPETFETVGAVTRHPILYPHLFRNKFTDLTLFEKIREVYYEARLTLLYWGLQNAENNYLKSRFGENAPTVQQLRENVCMVFLNSFPLFDNNRPVPPNVVYLGALHLQPVKELPEDLKTYLDNSKRGVVYASLGTNVRASAMSKEFLETFIKAFEALPYDILWKIDGDDIKAFPKNVRVQKWFPQRDLLVHPNIVAFVTQGGLQSTDEAIDAGVPLVGIPLIADQWYNVNKY…
57	Bombys mori	BmorUGT34A2	JQ070244	525	MWLKFFYFFSLVLCPCYAAQGASILAVFSSLSYSDHLVFRGYVSLLAQRGHSVVVMTPYPGEFQYPEVENIIELDVSQESAPFWEEYKRLMTNTDDYYPRLKALNELSLKIAIAQLKSKQMTALLINPNVKFDLVITEADVPLLYALADKYQTPHITISTFNGKIHQYEAKGNPIHPILYPDVNSLNYGNLTRWQKIIEFYRHIQTKTEFYNNYLPLCDVAAKKILGLKRDLQEVEYDIDMLFIASNPLLIGNRPVVPAIQFVDRMHIKPRMSLPQNLQSLLDSQTKGVIYFSLGTLQEAEKLSVKTLQVFADAFRELPFTVLWKIGKMSTLKLSDNVITDVWFPQQQLLAHKNVRAFITHGGPRSLEEALFYEVPIIGFPLITSRKIFIRELTKYGAG…
58	Bombys mori	BmorUGT39B1	JQ070245	520	MFNSFIFLFVVVTGLCESANILYVMPFTSKSHHIMLKPIGLELARRGHNVTVITGFRDKNAPANYRQIQVDQKEIWDVIGTKRPNVFDMVGVSTEEFHNMILWRGGLGFTNLTLNSAEVKSFLAEDNKFDLVICEQFFQEAMNILAHKYKAPLVLVTTFGNCMRHNIMIRNPLQLATVISEFLEVRNPTSFFARLRNVYFTVYEYVWWRYWYLEEQEKLVKKYIPNLEEPVPTLLEMQKNASLILINGHFSFDTPAAYLPNIIEIGGVHLSKSDTKLPADLQNILDEAKHGVIYINFGSNVRSAELPLEKRNVFLNVIKKLKQTVVWKWEDDSLDKMDNLVVRKWLPQKEILSHPNIKVFISHGGLIGTQEAIFHGVPIIGVPIYADQYNNLLQAEEIG…
59	Bombys mori	BmorUGT39C1	JQ070246	525	MLWNITICFFIFVKLHEAANILVVIPYAVTSHYKMQRPIGLELARRGHNVTVITPYLELDCPPTYHQVKVSEKKIWTVIDKRWEDLSNVVKVTSVDFHSNILWTGGLALTKTTLKNPDVQKFLTNNQTFDAVISEQFYQEATYIFAHKYKAPLILITTFGSSIKHNVATRNPLQLATLVNEFVEIKSPNFFKGRLWNLLFSCYEYIWWRFWFLKKQEELVEKYVPNLPQPSPSLYELQQNVSLYLMNTHFSFDPPAAYLPNFIEIGGIHLNEEVEKLPQDIQRILDEASNGVVYVNFGSNIKSSELPIEKKNALINVFKSLNQTVLWKWEDDNFGNQTANIKTRKWLPQNEILAHQNVRIFISHGGLMGTIEAIFHGVPIIGIPLFGDQYNNLLQVENA…
60	Bombys mori	BmorUGT40A1	JQ070247	520	MLRAIILCLILVTCSAYKLLAVFPFPGKSHMILGEGYVRLLLEANHDVTYLTPAPLKIGHPKLRQIDVSSTEKGFDFDGLFNFKKLINKEVDLSDTNHKYIVMQYVTESLLMHPNVQKLLLDTDQTFDAVIVEWMYSDLYSGFSTVFNCPFIWSSSLEPHPMILRLIDSLPNPAYFPDHTSSLEPPYTFLERVEQLWNIAKTLYNRWRLKEKEESIYENAFGPAVKKRNRVLPPYNEVKYNGSLILGNSHVSTGVAFSLPQNYKAISGYYIPKKIPQLPDKIKNIMDKAENGVIYFSMGTMVKSKTLPEELKRNLVDMFGNLKQTVIWKFEEDLDGLPNNVHIVSWAPQQSILAHPNCVLFITHGGLLSTTEALHYGVPIIGIPVFADQFLNIKRATTK…
61	Bombys mori	BmorUGT40B1	JQ070248	420	NIFKSFIDTANDTVANAEVQQLVLDPQTHFDVVIAEWMVTEIFSGFSEIFNCPLIWASSMEPHSVILRLIDEXPHPAYSSNMLGIFEPPYNFVQRAINTSLEIALKVIKWFISLIEERIYKEGFAAAFKAKGLVQPSLEELRYSVALVLGNSHVSSGAPLKLPQNYKAIGGYHIAEQSKPLPKEFKNILDNSKHGVIYFSLGSVVSSKSMPAAIKNGLFEMFRSLKYTVIWKFEDEFQNVPDNVHIVKWAPQQSILAHPNCILFITHGGLLSTTETLHYGVPIIGIPLFGDQTMNIKKAVYKGIGLEVKLNFDTPKNLKAAINEVLSNQKYRDRVKELSMIYHDRPVSPGAELVHWVEHVVKTKGALHLRSQALHVPLYQKLLLDLIFVSLLLFLGFVF…
62	Bombys mori	BmorUGT40B2P	JQ070249	474	KAGHELTYITPYPKTPAPNLRVIQIAEHAFEEKMNSMFTIEKLIDNTFALKEMFSILKSFIDTANDTVSNTEVQQLMLDPQTHFDVVIAEWMLTEIFSGFSTIFNCPLIWSSSMEPHSPILQLIDEMVHPAYSSNMLGLFEPPYNFFQRAINTLIEIGLKVAKWFSALIEEQIYKEAFAAAFKAKDLVQPSLEELRYSAALVLGNSHVSSGAPLKLPQNYKAIGGYHIDEQSKPLPKEFKNILDNSKHGVIYFSLGSIVPSKSMPAEIKNGLFEMFRNLKYTVIWKFEDEFQNVPDNVHIVKWAPQQSILAHPNCILFITHGGLLSTTETLHHGVPIIGMPIFGDQAMNVKKAVHKGIGLEVKFDSDTPKNLKAAINEVLSNQKYRDRVKELSLIYHDR…
63	Bombys mori	BmorUGT40B3	JQ070250	518	MNFQTIHLLVLSALACDAYKILLVFPFPSKSHAILGEGYVRNLLKAGHEVTYITPYPRDPAPNLRIIQVSQHDFEEKINSTLTIEKLIDYSFTVMEMFNITKSFIYTANDTVANTEVQQLMLDPQTHFDVVVAEWMITEIFSGFSVIFNCPLIWSSSMEPHSWILPLIDEIPHPAYSSNILGLFEPPYNFVQRAINTSLEIALKVIKWLVTLIEEQIYKEGFAAAFKAKGLIQPSLEELRYSAALVLGNSHISSGAPLKLPQNYKAIGGYHIDEQSKPLPKDFKNILDNSKHGVIYFSLGSMAPSKSMPAAIKNGLFEMFRSLKYTVIWKFEDEFQNVPDNVHIVKWAPQQSILAHPNCILFITHGGLLSTTETLHYGVPIIGMPMFGDQVMNIKKAVH…
64	Bombys mori	BmorUGT40B4	JQ070251	518	MNVQTIHLLVLSALACDAYKILLVFPYVSKSHAILGEGYVRNLLKAGHEVTYITPYPKDPAPNLRVIQIAQHALEEKMNSTFTIEKLMHKTHAGMEMFKLVKSFINTANDTVSNTEVQQLMLDPQTHFDVVIAEWMVTEIFSGFGKIFNCPFIWSSSMEAHSLILRLIDEIPHPAYSSNTLGLFEPPYNFFQRAINTLMEIGLKVAKWFSISIEEHIYKEGFAAAFKAKGLVQPSLEELRYSAALVLGNSHVSSGAPLTLPQNYKAIGGYHIDEQSKPLPKEFKNILDNSKHGVIYFSLGSVVSSKSMPAAIKTGLFEMFRSLKYTVIWKFEDDFQNIPDNVHVVKWAPQQSILAHPNCILFITHGGLLSTTETLHYGVPIIGIPIFGDQVMNIKKAVH…
65	Bombys mori	BmorUGT40G1	JQ070252	514	MTKWILFLCVTSLLCTCDAYKVLVVFSMPGKSHSILGYGIVKHLLKRGHEVTYITPFPVDNADPKLKQIDVSSNIDILPKTSLNLNVILEGKVPKVDHGGIHLVMNAVEMNTYNNENVSRLINDPKQKFDIVIAEWMFTEICASYAAIFNAPLIWVSSIQTHWMVTRLIDEALHPAYNTDVVGRNIPPFNFFQRVQNLWILLRTLYQVKNSGQEDFYNIAVVPVIEKRGLVPPTFEDVQFNGSLVLSNSHLSYAPAVRLPQNYKTVGGFHVEEKVEPLPEDLKKVLDSASTGVIYFSMGSNLKSKEMPDRLRKSLIKLFSGLKYTVIWKFEEEFSGLPKNIHVVKWAPQQSILAHPNCVLFITHGGLLSTIESVHFGVPIITIPVFADQFMNAERSARV…
66	Bombys mori	BmorUGT40G2	JQ070253	518	MSKSLIKFLCIASLLCFCDAYKVLVVFSLSGKSHSILGYGIVKHLLKAGHEVTYITAFPEESSDPNLTQIDVSSNMVALPKSYKESLNLKAVLEGKAIPLDFDIIHNLMNAVEMNTYQIENVSKLLNDPEQKFDVVIAEWMFTEICVGYAAIFNAPLIWFSSVQTHWIITKLIDESLHPAYNADAIAHSIPPFNFFQRAHNLWTQLQVFYHLTKGRQETLYANEIVPIIKKRGLVPPSFNDLLYNSSLVLSNTHVSYAAATRLPQNYKPIGGFHIDEEVKPLPEDLKKVMDGASNGVIYFSMGSNLKSKEMPDLLKKELIKMFSDLKYTVLWKFEEEFFDLPENVHMVKWAPQHSILAHPNCVLFITHGGLLSTIESIHFGVPIIAIPVFGDQFINVEW…
67	Bombys mori	BmorUGT40H1	JQ070254	516	MIRRLTIAIAVCFCLGVDAYKILTVFPVPGRSHGILGDAVVRHLLEAGHEVTHITPFPKKEPPPNLVQIDVAANKAAFNEDYIDIKALMTKEFNLKDKNVLFSLMNNISSSTILNENVQRLLRDQSREQFDVIIAEWMFSDLYASFHAVLDCPLIWFSTIEPHWMVLRLIDEYPNPAYTSHFQDSFEVPFTFVERMSVLSSQLTWSLSLNTWVYDLEKYIYDNNIAPIIKKNGKPVPNYDEVRYNGSLLLGNSHVSLGDAIKVPINYKAIGGYHIDGKVKELPPDLQKIMNESKHGVIYFSMGSNLKSKDLPKEIKEGLLKMFSQLKQTVLWKFEENLSPLPENVHLLKWAPQQSILAHPNCILFITHGGLLSTTEAVHFGKPIIGIPVFADQFGNVNR…
68	Bombys mori	BmorUGT40K1	JQ070255	522	MFKLTFLVCCILATQSVSDAYKILVVFPMPGKSHSILGYSVVKHLLKAGHEVTYVTPFVEDNHHPNLTQVDVSSNMRLIPKGGLDLKRVLDKEVNVIDNGFMFYFMKQIQEATLEHEQVKKLLEDPNKTFDIVIVEWMYCELGASYAAVFDVPLIWLSTMEPHWLVTRLIDGNLNPAYNGDSMSSSIPPFTFLQRVKELWIQIHTSFILLNDDQERSYDRLVRPLIEKKGRKAPSFEDLKFNASLVLGNSHVSLGEATGTPQSYKPIAGYHIEEVVKPLPADLKEIMENAKHGVIYFSMGSNLKSTEMPDEMKQNLVKMFGELKQTIIWKFEEDFPNLPKNVHIVNWAPQPSILSHPNCVLFITHGGLLSTTESVHFGVPIVGIPVFGDQFINVQRAVK…
69	Bombys mori	BmorUGT40N1	JQ070256	519	MRSVLGLCLIFLANQVQGYTVLVITALPFRSLNILGASVVSHLLNAGHEVTYITTSPLKEKPKKNYREIDVSANTEIFKGEEMIDIACLMDNKVEMNHIFDLQNITIANALMTFENEDVKKLIQNTNESFDVVIADYIDTEVYAAFSALYGCPLIWLSSLRTNWQTLRLIDEPTNPAYTVSSISMNYPPLNFKQRIEELWAQWKWQIVKRLYIVSQEEKIYDNHFVPFIRKRGIKPPNYEDLIYNASLVLANDHHSLGNLPKTPQNFKQVGGFHISSVVKPLDKVLQNIMDSSKDGVVYFSMGSAWQSKDIPEHIVNELLKVFGNLKQTVIWKFEKNLNDLPKNVHIVQWAPQTSILAHPNCLLFISHGGLLSSTEAIHFGVPIIGIPIFYDQFVNIQK…
70	Bombys mori	BmorUGT40P1	JQ070257	519	MPLWILVVLLTFSYSGAHKILVVFPLPEQSHGILGARFVRHLLNYGHEVTYITPFIEKYTHPNQQQVDVSRNLKLIPENPVNLSSLISKEVSAPGFTETMNFMNLVAVQTLENENVQKLLKNPNLEFDLVILEWNFSELLAGIAAVFDVPYIWVSNLEPHWLIARLAGESFNPIFNSNILSPYIPPLNLYQRVEELWTQITFHFHMYWYNDRIQRNDYERFFGDIIRMKGRESPLFEELKRNGSFVLGNSHLALGHEMRFPNNYKNVGGYHVDEEVKPLSPKLEKLMNNAADGVIYFSMGSKLKSEDLPVDIKKGLMKMFGELKQTVLWKLDDKSIDPPSNVHIFKRVPQQSLLAHSKCVLFITHGGILSTIEAVHYGVPIIGIPAYGDQFLNIERLVR…
71	Bombys mori	BmorUGT40S1	JQ070258	516	MNIKLLISLFSFVLTCDCYKILIVFTTPMKSHNILGEAAAELLLNAGHEVTYVTPFPKESVPDKMRQVDVTYIGKIGLFDLKGYLKNDTVKPMSLRKISYFMHDVNVKAIQNENLQQLLNDPSQRFDAVIVDWLFSEIFVGLASLYDCPLIWMSTMDPHWQILRLVDEMPNPVFLGRCFLDRIVPFRFWERTQELLYQISSLFFKDIEFFSEEDAAFKRLLGPVFARKKKPLPSFNAVRYNASLVLSNSHHSIGYPVKLPPNFISIGGFFIDDKKQRLSLDLQTIMDNAKHGVILFSLGSNLKSKDMPEHLVRSLLNVFSELKQIVIWKVEEQIADLPQNVHVLKWLPQQSILAHSNCILFITHGGLLSITEAYHHGVPLIGIPVFADQFKNVNLVSKK…
72	Bombys mori	BmorUGT41A1	JQ070259	518	MRCLGLLFFLVCVVTSARAYHVLCVFPIPSRSHNSLGKGIVDALLEAGHEVTWVTPYPPSELAKGLKIVDVSATVSISKTVDMHEQRNSNTGVSFVKALAENITRVSLATPALQQAIVQGKYDAVITETFFNDAEAGYGAVLQVPWILMSSIAMMPQLEAIVDEVRSVTTIPLLFNNAPTPMGFWDRLKNVFLHSVMVISDWLDRPKTVAFYESLFAPLATARGVALPPFEEALYNVSVLLVNSHPAFAPPLSLPPNVVEIAGYHIDPKTPPLPKDLQSILDSSPQGVVYFSMGSVLKSSKLSEQTRRELLDVFGSIPQTVLWKFEEDLQDLPKNVHIRSWMPQSSILAHPNMKVFITHGGLLSILETLHYGVPILAVPVFGDQPSNANSAVRNGFAKS…
73	Bombys mori	BmorUGT41A2	JQ070260	517	MRCLQLLLFLVCVVTSARAYHVLCVFPIPSRSHNSLGKGIVEALLGAGHEVTWATPFPPKESTKGLKIIDVSATASVSEMIDMNDQRNADAGIALIRTFAANITRLSLSVPALQQAIVSGKYDAVVTESFFNDAEAGYGAVLQVPWILLSSVSIMPHLEAIIDEVRSITTIPLLFNNAPTPMGFWDRLTNIFIYSAMTISNWLERPNTVAFYESLFAPLAAARGIALPPFEEALYNVSVLLVNSHPAFAPPMSLPPNVVEIGGYHINPETPPLPKDLQHILDSSPQGVVYFSMGSVLKSSRLSERTRREILEVFGSLSQTVLWKFEEELKDLPKNVIVRPWMPQSSILAHPNVKVFITHGGLLSTLETLHYGVPILAVPVFGDQPSNADRAVRHGFAKS…
74	Bombys mori	BmorUGT41A3	JQ070261	516	MRCLGLLFFLVCVVTSARAYHVLCVFPVPSRSHNSLGKGVVDALLGAGHEVTWATPFPPKEPTKGLKIIDVSATISLGQMIDMHQVRNDIPGIVKIKTFATNITRLSLSIPALQQAVISGKYDAVVTESFFNDAEAGYGAVLQVPWIMLSGVSVMPPLEAIVDEVRSVTTIPLMFNNAPIPMGFWDRLINIIIYSAMAIFQRLNRPKTAALYESIFAPLAAARGVTLPPFEEALYNVSLVFVNSHPVFTPPMSLSPNIVEIGGYHINPKTPPLPKDLQQLLDSSPQGVVYFSMGSVLKSSKLSERTRREILEVFGSIPQTVLWKFEEELKDLPKNVIVRSWMPQSSILAHPNVKVFITHGGLLSILETLHYGVPILAVPVFGDQPSNADRAVRSGFAKS…
75	Bombys mori	BmorUGT42A1	JQ070262	512	MAKQTKIKLLLLTFIMSGVHTLNILGVFPYQGRSHFFVFQPYLEELARRGHSVTVISHFPQTKALKNYRDISLANTTKIMENAFSVERSYKSLIEVSFYLMNTGVENCKIMLANKEVQDLWKNKIHFDVAVVEQFNSDCALGLAYKLGIPVVGTNSHVLMPYQYERFGIHYNPSYMTFQFLEGGTKPTLFQRIERTIFHHYYNFIFEYLSQRTNQNTLAQYFDDIPPLNELAREIKIMLFYHNFVLSGPNILPSNVKEVGGYHVAQPKELRPDVKKFIEESEHGIIYISFGSMLKAAATSLDKIEAILGAVAELPQRVIWKWEEGTLPGNPKNIFISNWLPQNDILAHPKVLAFYSHCGQLGTTEAIYHGVPVVGMPVFGDQPANAAAVEESGLGVQIQ…
76	Bombys mori	BmorUGT42A2	JQ070263	509	MRFSVTLELLLVIFCLHKTEVCSLNILGLFPYPGKSHFFVFRPYLEELAKRGHNVTVVSHFPQKVPHQNYHDISLAGKTKILEDVFPLQKSYWTVINILHFILEKGNSDCKTLLNHEDVQKLWKTKQHFDLVVTEQFVSDCSLGLAYKLGAPAIGINSHVIVPWQYERLGIQYHPAYVPFLFLEGGSKPSLYQRFERTILHNYFNYLYKYKYQPIDEETLAEYFDDIPPLDYLAREMKLLLLYHNFVLYGSNLLPSNVIEVGGYHVAKPQELPQDLKIFIEESEHGVIYISFGSMLRASSTPRDKLEAIIAALSELPQRVIWKWDEASLPGNPKNILLSKWLPQNDILAHTKVLAFFSHCGLLGTTEAIYHGVPMIGMPVFGDQPGNAAAIEESGLGLQ…
77	Bombys mori	BmorUGT42B1	JQ070264	508	MKLIYLLLLLVTCYTDGLNILGIYPYQGKSHFFVFRVYLRELAKRGHNVTIISHFPEQDPPANYHDISLAGTIKITEDNQSVRNSYWSVFSAAFYLAISGKENCQVMLANKQVQELIKSKQKFDVVVVEQFNSDCALGVAYKLGAPAIGMSSHTLMPYHYKRLGIPYNPSYVPFHFLEGGTKPSLFHRVERLFFDFFFRTFYYFVSQRSDQNTLAEYFDDIPPLEELARNMKFHLLYHNFILTGSRLFPSNVIEVGGYHVSNANPLTSDLKKFVDEAEHGIIFISFGSVIKSSTMTTDKVEAILEVMKRMPQRFIWKWEDKSLIVDKNKLYVSHWLPQVDILGHPKTLAFLSHAGMGGITEAIHFGVPVVAMPFLGDQPANAADVEESGLGIQLQFRDL…
78	Bombys mori	BmorUGT43B1	JQ070265	516	MNFSLLGLFVFVNQCVSYKILAVFPYNGRSHHNLFSTLVEELALRDHSVTVVNYFPMKNISKLRQIPLEYKVSGSDVVDIDDTLKNLPGILVNFHKALDTARAFKNLANSNCNKLMSNKEIQGIISSKTKFDLVIVEQFVTDCGLAVAFKLNAPIVGITAHILMPWTYSRLGALNHPAYVPNHFIGSGTKPGFWDKIQSALINIAFNIYFKYVIQKSDQMIINSVFEDVPDLDEIGKNISLILLNQYFPLTGSRLYGANVIEVGGLHIKENTTIDDEEIKSFIDKAESDVIYISFGTVASNFPDRIIKEIINFITKSSVKVLWKIDNVGNLNLPKNVLIRKWFPQTAVLCHPKVKAFITHSGMLSSIEAMHCGVPVISVPLFGDQFANAAAATEIGLGV…
79	Bombys mori	BmorUGT44A1	JQ070266	525	MTKRTIVCIFVTIILTTDCYKILGIFPSLDRTNYLTYRDLFKELANRNNDVTLISHFPMSDAPASYRDILLSDRHVYKGLSFESVIASEVSRVPFETLVATKAGNDDCKTLMNNNQVLHLIRTRPQYDVVLVESFNSDCGIALAANLSAPYIALNPKPLQPWHYNRLGINFNAAYVTQTGLSYGKNPWFLDRVRGYILYHITNWVYYVGSQITDHVYLYKYLGDNLPSLETLASNASLVFVNTHQSVFGGISRPDNVIDIGGIHVRPPKIIPTEIERFINEAQHGVVYVNLGSTVKDSTLPAEKLAELLLTFRKLPHRVLWKWDGAAIQNLPRNVMTMKWLPQYDILKHKNVKALITHAGILSTIEAIDAGIPVVAIPLFGDQYGNAAAMQDAGMATIV…
80	Bombys mori	BmorUGT46A1	JQ070267	527	MRAVPFHYILLVFIKDVLPARILGLFPHIGKSHQMAYDPLLRRLAERGHDVTAVTFFPLKDPPEHYRAVSLEGLTEIRVESINMSIYEGHNVFLRLTGLDRIRSHISEIHPLADFALDTCSKLVSFKPLSELLRKEYDVILTENFNSDCMLGLANVYGQKAPIVYLSSCTAMYWALDRFGVTDNPSYVPLVSSIFTTPMTFLQRLENAVLNVYFKVWFRYAIQLKEQKIIEEHFGRKIPDLQEMAKNVSLMLVNAHHSLNGVRPLIPGIVEVGGMHLDKTRRPISQFFERFLNDSEHGVVLFSFGSLIKTSTLPKYKEDIIMKTLSQLKQRVIWKYEDSAEEGTLVGNVLKVKWIPQYDLLQHSKIIAFVGHGGLLGMTESISAGKPMLVIPFFGDQHL…
81	Bombys mori	BmorUGT46A2	JQ070268	525	MRAHIACIVLIAHAVASAKILGLFPHTGKSHQMVFDPLLRRLAEKGHHVTVVSFFPVKNPPANYTNISLESLAKLGVETIDLSWYESSNSILKMTGPEKIYEELTAMQPLSYMAVDVCSKLVGFEPLARTLRQDYDVILVENFNSDCMLGLAHIYGQKAPIIALLSSSLMDWSPSRIGVSDNPSYVPIVTSTFTTPMSFVQRLKNTVLNIYYKLWFRYAIQLKEKEIIENHYGRKIVDLEELARNTTLMFVNVHHSFNGVRPLLPGIVEVGGMHLDHKRKPIPEFFERFLNDSEHGVVLFSFGSLIKTSTLPKYKEDIIMKTLSQLKQRVIWKYEDSAEEGTLVGNVLKVKWIPQYDLLQHSKIIAFVGHGGLLGMTESISAGKPMLVIPFFGDQHLNG…
82	Bombys mori	BmorUGT46C2	JQ070269	356	MKIFILFLIVTSVESYKILCLFPYPGKSHYMVFEPILDELINRGHHLTVVSFFPATIPLPNRRDVSLQHLAPPNVEVLDLKEIYLKTQKYFGLENYFGHMSIVTSLAKSNLLICERIINSDVFEEFLAGKGEYDLILIEHFNSDCLLSLVHIYNVPSIGLISSSMMPWTMARAGAPDNPAYIPGMTSVHRKMTFFERLINTFTLHFYNTWFEYAIWREEQKIIEKKLKRKLPRLSDLGKNSSAVLVNTHFSINGIRELTPSLIEIGGIHLHNRTIRELNEPLRTLVENAEEGFIIFSFGSLVKGSSLPRKQMKAIINAFARLPQTIFWKWEDDISDAIKIPKNVKFEKWLPQYDLL
83	Bombys mori	BmorUGT47A1	JQ070270	536	MRVAWLLWLATVARAARLLVVLPTNTKSHYAMYSRLIEALAKRDHQLTVITHFPVDAPQPNINQISLAGTIPEITNNLTRKYDSLKPNFIRNLEQIISECVNACETVVQQDSFKELLNSTASFDLIIVEVFGSDCFLPLGHRFRAPVVGLLSSVPLPWVNDYLGNPETASYIPSYMMGYGQHMSLWERLSNTIAIILAKILYTYKSRIPSQVIVDRVFGHGNNLQKLAKNYSVILSNSHFSINEVRPLVPGLVEVGGLHLDHSQTLPKNMKKLLDASTDGVIYWSFGSMSRIETIPSEKLSGIFEAISELPQLVFVKMDRRRLTKNITVPDNVYTMDWIPQYATLCHPNVKLFISHGGLLGTQEAVACGVPMLMVPLYADQALNSQSMFDKNVARILDL…
84	Bombys mori	BmorUGT48C1	JQ070271	511	MSYRMMFGTVLFFCAVCLCWGSRVLVVSPVPSRSHQQLTDSIVKTLLDAGHEVTYINRLTEMKRKRLKVITVRPEDGQELDVNDLIERHHTSHKTIELGVVLAKQVIKNEKVRELLQDNQETFDTVIAEWYYTRLLAPLAAVFECPLIWYTACDASWMTSQLMLEQTSPVYSTDLLSSEAALPPYGFRERVMRLARQVYLSGWITYMIHYVESPAYYELYQSVLQHRGLSPSQYERVLYKASLLLINSDPEIGQILPLPPNTKYVGGHHIELPSKALPQNLQDLLDNAKHGAILFSADSKILPWYVKRTLLHVFSQFDQITMWETGEQLTDIPDNVYVFKQLPRLRILNHNNTVLLITNGGTTSLLEAAYFGVPVIGIPLYQDQFVTMDLAHARRRGIK…
85	Bombys mori	BmorUGT50A1	JQ070272	540	MWAGTRWPIIGLPILLVASVCGSDILMITMGGTKSHKIPFWSLAGGLTRRGHNITFISAFPPDFHIAGLEEIAPEGLVSYVKSYMSWDLVGARMRGEEPLPAFDILRYGYEACDALLKDYEMRSFLQSGRTYDLIIIDGTYPECALGITYKMKVPFMYINTVGFYSMPLSNAGNPAPYSVTPFFGRAFTDNMGIIERAMNSAWQIGAMALHGVSMTILQGVLRRHFGSQMPHVYDMSKNVSFILQNAHYTVSYPRPYLPNVAEIACIHCIEPKRLDPEIEEWISGAGDTGFVYVSMGSSVKTSKMPLTAHRMLINALGRLPQRVLWKQDAVQNMTDIPSNVKLLKWSPQQDLLGHPKIKAFITHGGLLSMFETVYHGVPIVTIPVFCDHDANAAKAEVD…
86	Drosophila melanogaster	DmelUGT301D1	NM_136038.3	530	MEMQLQWKCWMLIFLIGLLEFGAGSRILFMGPFPAPSHWLWLEHFQNDLLRQGHHVTSVNNHPTKHPHENLTEIIISPSFDIPKHFPKENIFSMQFVSDFNNLELWWTIGLMTTEHAFKDPKVKKLIESKDDHYDLVIIEQFFHEAFLMFGKRFNCPVVTIGTMGYADNIDHAMGILTPWSLIPHLLLSHTDRMTFGQRAYNAYLSLYDAVMRRWVYLPKMQKLAEKYFQGSIEGPLPNVLDLERNISLVLINAHRSIDLPRPSMPGLIDVGGAHIQKPKQLPTDLQNFLDNATYGVIYFSMGSYVKSTDLPQEKTALILKAFGQLKQQVIWKFENDSIGDLPSNVMIKKWMPQNDILAHPNVKLFITHGGIFGTQEGIYWGVPMLCVPLYGDQHRNTI…
87	Drosophila melanogaster	DmelUGT302C1	NM_144369.3	528	MKPTAGQTGFLALLLFCLLSCVSAYNYLVVLHTAARSHYHVGSALAKGLAAAGHQVTIISPFELKKPIKNIKDVPAKSILTSMQGRIANLLQSSKEPIIKQIINFHEMGIEITELLLKEPSVIELMKSNQTFDAVISEVFLNEAHFGFAEHFKAPLIGLGTFGAISWNTDLVGSPSPPSYVPSALLKFSDRMSLVERVGNQAFLTYEYIFLNYFYLPRQEVLYRKYFPNNKQDFYDMRKNTALVLLNQHVSLSFPRPYSPNMIEVGGMHINRKRQPLPKDILEFIEGAEHGVIYFSMGSNLKSKTLPLEKRQALIDTFAQLKQRVLWKFEDTDLPGKPANVFISDWFPQDDILAHDNVLAFITHGGLLSTTESIYHRKPFVGIPIFGDQFLNMARAEQN…
88	Drosophila melanogaster	DmelUGT302E1	NM_144368.3	521	MRWLLNSWLLLILALFGQSWGYSYLMISHTASKSHYAVCFALAKGLAAAGHEVTLVSPFPQRKPIKNIIDVETPNIITVMGVYKARILENAKKPVLLRYPRISLMGLDITESLLKEPKVQELLKQNRTFDGVICETFMNDAHYGFAEHFGAPLITLSSLGATGWTSDLVGTPSPPSYVPHSLLRFGDRMNFWERAQNLGFQIYEFAYENLINLPRHEALYRKYFPNNKQDFYRMRKDTSLVLLNNHVSISNPRPYSPNMIEVGGMHVNRKAPKPLPQNIRKFIEEAEHGVIYFSLGSNLNSKDLPENKRKAIVETLRGLKYRVIWKYEEETFVDKPDNVLISNWLPQDDILAHEKVIAFITHGGLLSTMESIYHGKPVVGIPFFGDQFMNMARAEQMGY…
89	Drosophila melanogaster	DmelUGT302K1	NM_144363.2	519	MRTFTLILGLLCSLGYSSGYNYLMVLNSAGRSHFNVGHALAKGLVKAGHTITVVSVFPQKKPIPGYTDVSVPNVIEVMGGDIGALWASIQKTYTQNLIDHYQMGFRITRGLFEDSNFQDFLKSNQSFDAIICETFYNDAHYGLAEHFNAPLIGLATGGGLTFITDMVGSPAPASFVPHIMLPFNDHMSLYERLLNVAFLGYERVLLDYYFLPTQEKLYKEFFPGNKRCFYKMRRNASLVLINQHVSLSFPRPHSPNMIEVGGMHIDGKWNPLPEKIERFINESEHGAIYFSMGSNLKTKDLPPSKVQEILKALGGLKQRVLWKFELDNLPNKPENVYISDWFPQTDILAHPKIMAFVTHGGMLSTTESIYHAKPVIGLPIFSDQFFNMAHAEQNGYGIM…
90	Drosophila melanogaster	DmelUGT303A1	NM_144364.2	526	MFSGPGIAGLLLTVLLFGLLCPKLTNAENILAVFSYTFGSSYLLITPFLRNLVQRGHQLTLISAVTIMPHIEGVHHIRVPKLDMLMKILLDFEYDTDLTKWTEAQFLSEYFYNCSKFVLEDPGVQELLRNASAKYSLIILEASHNDALYGFSQHFNAPLLGVAAYGSSWNIDFLVGNSAPSVYEPMSALGYTSGLNLIEKWHNLIYITEERLVERFIYLPRQIDLYKQHFPGATTSIHDLRRRFSLVLINQHFTMGRVRSNVPNIVEVAGMHLDEKPYPLDAELKKILDEAEHGVIYFSMGLQLLDHWLPPGMRASMSDAFAQLKQQVIWKTDYPEMVNQSRNVFARTWFPQRAILNHPNVKLFITHAGLLSLIESVHYAVPLLCIPLFYDQFQNTKRM…
91	Drosophila melanogaster	DmelUGT303B1	NM_142896.2	519	MRLRYCWLTLSLCLLLQHDRAQAANILGIFPYRHISPFFVMQPLVRTLATRGHNVTLITPIGMPNDIEGVRHIRVAQLNERIKEMLESDQVLDFMINKWTESALTAKALFNASNDILSDPGVQRMLHDKSESFDLIIMEPSSLDALYGLVEFYNATLMGLSSIRINWHTYELAGNPAPSIYEPISPVGFSLETSLFSRVYNWIHIMEEKLVNYLILRPAQLHLFQKFFGYSAQKMNELRSRFSLMLINSHYSMGKVRANAPNIIEVGGLHLSEPPEPSDEELQKFLDKADHGVIYFSMGNDILIKFLPENIQELLLQTFATLNESIIWKSELLYMPDKSDNVYVVEQAPQRHILNHPNVRLFITNGGLLSVIEAVDSGVPMLGLPMFFDQFGNMRWVQL…
92	Drosophila melanogaster	DmelUGT303B2	NM_142897.2	540	MRLGYAWLAFGLLLHLNLYLELGQAANILGVFPYRIPSPFQMVRPLIKALVERGHKVTMVTPADYPAKIDGVRHIRVPMLNQLMQNLMKNDQFFDALGDKWREGVLVSTIFYNVSHAILNNNGVQMLMRDKSIRFDMIMVEASHLDALYGLAEFYNATLLGISCMHMTWHIDYLAGNLAPSVYEPISPNGFALDNTFLSRWSNWIYITEEKLLERLVFRPAQVRLFKKFFGYPAEKLDELRARFSVILVNSHFSMGRVRANVPNIIEVAGVHLSEPPEPCGAELQKYLDEAEHGAIYFSMGQDILIKYLPENMQKQLLLVFLQMKQRVIWKSELSMLANKSENIYVMDKVPQRMVLAHPNLRLFITHGGLQSVMEAIDNGVPMLGLPLFFDQFNNIHRV…
93	Drosophila melanogaster	DmelUGT303B3	NM_142895.3	524	LQKDLYQDSVQAANILGIFSYHFSSHNLVVRPLAKALVKRGHNVTLITPVGMPTDIEGVRHIRVPKLNQRVQEMIEGDQILDFFGSKWIASLMVVSMLYNMSSDILSDKGVQKMLQNRNERFDLVMLEPSALEALYGVVEHYNATLMGFSGGNVNWSTEEVAGNFAPSINDPISSLGYSRSNSLLSKIYNWVHITEEKLLKHLIFRPSQLRIFKKFFNFSEQKFYNMREKYSVILVNNHISMGRVRSNVPNIIEVGGLHLTEPAEPCDSKLQKFMDDAEHGVIYFSMGQEIMVQFLPEDMQQNLMKSLDQFKQRVVWKTELYNMPNKSDNVYVIEQPPQRAVLAHPNTRLFITNGGLLSVMEAVYSGVPILGLPVFFDQFINLRNVNLRGMAEVLDANE…
94	Drosophila melanogaster	DmelUGT304A1	NM_144362.2	529	MFPPGRWLLPMFWLISNSICWIRSSRILVIAPFESHSQCMLVTPYIQALKDRGHQLTVIHAYKHCMHKIEDVTFIRIWYNNNVFLEFEESVGIASANNKWEEISSMSSLMANATLNVLNNVEVRALMKSRITFDAVVLEAGYSDVLYGMAAHFSAQLIGICTCVADWNINNLVGFSTSTLTEPIMPFRAKYVKNVWDRIYNWLYTTEEWLLINLVFLPKQRLIHDHFFGHLEKSFHEIRQDFALMLLNQHFSLFRARPNVPGMVEVAGLHIPKEDPQLPSDLQVFIDEAEHGVILFSLGLEQDSKDLPRKTQEILVETFKSVPQRVIWKFDGESTMSLGTDIYHSKLLPQQAILAHPNVKLFISHCGMMSVIEAAYYAKPVLGLPSFFDQFRNLEIMKE…
95	Drosophila melanogaster	DmelUGT307A1	NM_135253.2	502	MKRSPISWSLLWMGYTCIFLLADSPAPVESHHILGLFVNVHRSQLMVHLAVCRALLQRGHHLTLVTTLPLEEQEIQGNVSHIYIPWQQPKEEVSSSDLILRLERMFRRLEHSGDLLDLPEWKMFLRNQPNTPYDLLLLGYHFNDHLLGVAAHFNCPVAIVSTQQPTGFVNSLMGNPEERWYVPQPYDGQQRSGISAWVFGMWEKFMEILARRVLARIYRLHFPEPQYPSFETMRRSVVLALSNHHMISEGPIAPLIPSMVDIGGIVLEQQLDKTPLEISAGNRSLIIFSLGTRFTWRKSTKELVRTFTKAFAQFPDYDIYWTYDGPNGSAISLDYPHLKVAKWWPQTQMWQSGKVRLFITHGGKGSVSEALFYGVPMLGLPLIGDQRDNLQRMQSKNWG…
96	Drosophila melanogaster	DmelUGT316A1	NM_001300182.1	636	MQILQVFLGTLLCGIVLGANVLTVFPSVWKSHYLFGRRLLQELVESSGNHSVTLISPHAAQEGVDAEIPKIRELRIEGLRENWLDMGMSFEAEEMRAQSVMERFTRLIYAGTTNVDILLSDPQVRKLLTSGEKFDLLIVDLFLSDALLGLAFYYGIPTVAVSPTGANSWLNNMFGNPQSSSLDPSNFLPFTERMNTRQRILNSLMSTFERLTYNFFHLISQQSVYTNHFELLVKELPLYRDLTKNLSLALINSHPGLHYPRAYLPNMVEVGGLHLSHLNDDNLPKHLLSFMESAPSGVIYFSLGADVETAQLPQEKLAIILDVFGHLKEFHFLLKWEKEEFTAEQVLPENVMIADWWPQQAILHHPQVKMFISSCGQLSVWESISGQKPVLAIPILAEQ…
97	Drosophila melanogaster	DmelUGT317A1	NM_001299805.1	529	MESQWNRWILLAILGLALGQISQAAKILVLFPHVNEGHFAVMRTLVTELANREHTIEVYTGHGLGESLDNVTETVTAEFPFWSELQKQAAPKGNLADLGLLPIEKLRQSLASVGARALDHFLAQEPIQKLLKMSYLEFDFDVILVDYFYTEALLALGALHQRPVVGIISTDFGNYMDAVQEALVPAACSPIDFERDQPEMSFSVRLGNIRTCIARRKQFIKDHYGGQEQLVTKYFQLQSSIPELQASQLSVLLLNSHVPLITPKVSIQQIIPAGGLHIRGPKELPWNVKRFLEEARPGAIYVQLGNEQACGQLPKEKLDTLFAFFSARKQSIIWTCHDVKTLEGLPKNVMIQHAVPQIDILAHPRVKAFLTNGDLLNLQEGIMRNVPILGLPLFQHEAR…
98	Drosophila melanogaster	DmelUGT35A1	NM_079590.3	537	MGGIFSVTGLGILLIGLIWLFAANADEGVQSSRILAVFPFPGRSQYIFAEQFMKELAHRGHNVTVINTFGSDKNEPNFRVIGAKKIHEIMAAFGNADYTQTASQWQMLTMTTQFLNLLTTSILDDAAVKDLLNSGEKFDLVIMEAVQTEALFGLIQHFGAETIGISSYGTDTHIDELMGNISPLSYNPLLLSSRTEQMDFKDRVMNVFEASVMWLHKRIVHLPSQRDLYAKYFPTARKSLDEVLDSFALMLLGQHFSLSYPRPYLPNMIEVGGLHLQQKRKVQPLAKELSEFVEQSEKGVIYFSMGSNIKSKDLPPSTRKMLMQTFASVPQRVLWKFEDDQLPEKPDNVFISKWFPQPDILAHPNVKLFITHGGLLSTIESIYFGKPILGLPIFYDQHL…
99	Drosophila melanogaster	DmelUGT35B1	NM_079589.3	516	MLALRIGFLLLTLPASMQAARILAIFPFPGPSQYINVVPYLKELANRGHQVTSVNAFPQKKPVVNFRDVFIPDVFNNYKELINELSGPMNLWQENNFINKFFVSVTRCVLTNKEVTETLLPPGKDHFDLIIVEALRSDAYYGFAAHFNAPIIGISTFGTDWNIDALVGNESPLSYTPLATGGLTDRMTFLERLSNFVDTTVAWLNYRFVHMSEQEKMYAKYFPEASKRVQLTDLNRNFSLVLLNQHFSLSFPRPYVPNMIEVGGLHISHKPAPLPKDLEEFIQGSGEHGVIYFSLGSNVLSKDLPADRKDLILKTFASLPQRVLWKFEDDKLPGKPSNVFISKWFPQPDILAHPKVKLFITHGGLLSTIESIHHGKPVLGLPFFYDQFLNVRRATQAGF…
100	Drosophila melanogaster	DmelUGT35C1	NM_001104274.2	517	MRLLTVIAIVFCALSAKPLESESAKILATLPFPGRSQYIFVESYLKALAAKGHQVTVINAFKNKETPNMRFIEALKAHEFADEMMSLLNVPLLWQQLNAMDYILNKFIDVTMEDEGVQRLLNSGETFDLVLAEMLHMEPMYAFAQHFNATLVGFSSFGTDRTIDEAAGNISPISYNPLVTSPRTDRMTFLERLENHYEVIVEDIHRHFVHLPHMRNVYKKYFPNAKKTLEEVMDSFSLILLGQHFSLSYPRPYLPNMIEVGGMHISHKPKPLPEDIKQFIEGSPHGVIYFSMGSNVKSKDLPQETRDTLLKTFAKLKQRVLWKFEDDDMPGKPANVLIKKWYPQPDILAHPNVKLFISHGGLLSSTESVYFGKPILGLPCFYDQHMNVQRAQRVGFGLG…
101	Drosophila melanogaster	DmelUGT35D1	NM_143609.3	521	MPPIFLLVCLLPGYSEGARILAVFPLPSSSHYFFALPYLKSLASLGHEITSVSPYPQREPFRNIHDIPVPEVFENFNEVLRIASTPRSTWQSSDFINEYVLNLTKTVLNNEGVRRDILGPQKPHFDLVIMDLWRMDVLSGLAAYFDAPIIGMASYGTDWKIDELMGNVSPISYLQSPSSRFYDLEAYGERLLHLMERTFSYMNYKWRHVRKQETLYSQFFPSVAERKPLSEISRNFDLVLVNQHFTLGPPRPYVPNMIQVGGLHVDHSTEALSAELDHFIQGAGESGVIYFSLGTNVKSKSLSEDRRKVLLETFASLPQRIVWKFEDELLPGKPPNVFISKWFPQQAILAHPNVKLFITHGGLLSTIESIHHGKPMLGLPCLFDQFRNMDHVRQVGLGL…
102	Drosophila melanogaster	DmelUGT35E1	NM_144365.3	527	MLASGLFYLIILLFPGFLYGARILALFPVPSHSHYYHALPYLKNLASLGHEITSVSPFPSEEPVKNIYDIYVPEVLNSFDELLKQMTTPKNTWEFFDATNEFVYNITKDVFNNDGVRREILRPGKAQFDLIIVDIWKYDAFYSLAAYFEAPIIGLAPCGIDWKIDEMVGNPSPMSYLQSPSSYLYNLDTFGGRVAHVVEVAISWFNWHWRYEQKHEALYKKYFPKIAETKPLSEISQDIALVLVNQHFTLGPPRPYVPNVIEVGGMHIDEQPKALAQDLEDFIQGSGEHGVIYFSLGTNVRTKNMVDDRKRILIEAFGSLPQRVLWKFEDEELQDIPSNVLVRKWLPQQDLLAHPKVKLFITHGGMQSTIESIHYGKPMLGLPFFYDQFTNVDHIKKHG…
103	Drosophila melanogaster	DmelUGT35E2	NM_144366.4	527	MPMSMLVLRLIVLVVALLPVLLEGARILGVFPIPSHSHYYHALPYLKKLASLGHEITSVSPFPLKEPVANIHDIPVPELFDNIEEIVGNLTNRKGTWNEFEYINQYTLGLVEKVLENDGVRREILQPESLQFDLIIVDLWRLDALYGLAAYFDAPIIGIASYGTDWKIDELVGNVSPLAYLQSPSFNWFDLDTYGGRLGHFVDQSMAWINWHWRHEERHEAVYRKYFPKIADKRSLSEITRNFALILVNQHFTMAPPRPYVPNIIEVGGMHVDQQPKALPQDLEDFIQGAGEHGVIYFSLGTNVRSRNLSKDRRKILIDTFASLPQRILWKFDADELSDVPSNVLISPWFPQQDILAHPNVKLFITHGGLQSTVECIHRGVPMLGLPFFYDQFRNMEHI…
104	Drosophila melanogaster	DmelUGT36A1	NM_079947.5	537	MTTCLRSGVLIIVLLGILGIPEPISAGNILAVYPHFGFSHFKVVMPILNELAHRGHDITVISYVKNPQAGAYPNYEELLISAPGEDQSSTTINLVPLTEHTPTRSLGVLIREYVDLHEEGQKTCEHLFASGHIERAIERHRNKPYDLLLTEYFNSDCQLALAKLLNLPIIGLSTCALMPYYYDRIDLPDTPAFIQSEFVGFAGQLNWHERLLNFVQAKLLKFLYKYHSNRADNELVRKYLGVEVDVEEVARTQTAFIFGNQHYSLMGSRPQSLQFVEIGGVHITKKAEQELPQNIANFLNQSAEGVIFISWGSMVRASSIDEDKLSAILEVLKSQPLKIIWKWEADETPDTDASKFLFVKWAPQLALLCHPKVKLFWSHGGLLGTTESVHCGKPLLVTP…
105	Drosophila melanogaster	DmelUGT36D1	NM_136066.4	519	MWSPRVALLFLALALSQPDELVEAAGPLKVLGLFPHPGVSHFHFFHPIMKGLAEAGHDVSVVSHFPDKHPVAHYKDFPLTGMDKLTNSVDLKFFEKRTFYSHFQEFFLLYDWGKQTCNLTLRSEALQQILRRPGRFDVIIMEQFNTDCMMGVAHQLQAPVIALSSCVMMPWHYERMGAPLIPSHIPALFMAQSQHMNFGGRLANWFSTHALNWMYKLLSVPAADAMVQYKFGHDVPSVGELVKNTSMFFVNQHYSLSGPKVTPPNVIELGGIHIQKSKPLPADLQRILDNAEEGVILISWGSMIRANSLSAAKRDGIIRAVARLKQKVIWKWENETLPNQPPNMHIMKWLPQRDILCHPNVKVFMSHGGLMGTSEAAYCGVPVVATPMYGDQFVNTAAL…
106	Drosophila melanogaster	DmelUGT36E1	NM_165264.3	517	MCGCWKVFCLLALLSLVAFSDSLRILGLFPHPAISHFKFFHPIMRGLAEAGHSVDVISPFEDKDPPNGYKDHLLPPSTLTDTISLEDFERPYSFLFHYVEFFILHKMGREDCNTTLHSRALTEILKNPPGYYDVILLEQFNTDCAMSVAHVFQAPVIGMSSCALMPWHYERFGAPLIPSYISALFQGQSQEMSFAGRLGNWITVHSLNLLYKMFTVPAGNALIRQRFGPGLPSTEDLVRNTSLMLVNQHFSLSGPKPLPPNVIEVGGVHISPPKPLPSDLQKILDNAPKGVILISWGSQLKACSLSAARRDGIVKAIGRLEQEVIWKYENDTLPNKPPNLHIRKWLPQRDILAHPNLKVFMSHGGLMGTTEAVSSAVPIVGVPIYGDQSLNIAALVQRG…
107	Drosophila melanogaster	DmelUGT36F1	NM_136065.4	525	MKLLPLALLAFLLRPKPNDAAHILGLFQHPGKSHFDFFRPMFLALAERGHNISMYSYFPLEKPVANYTDYVFQGMPLLTDIVDLSNFESEWKPLGLPFKVPTYFMLHDWGLRSCKVALNSPLITQLLKSPIRYDVILLEHFSNDCMAAVAHLLNAPVIALSSCAIMPWHYKRMGSPFINPIMPMNFLPYTDEMSLIDRLNNFFHFHTVNTLYNMITQPATDALIAERFGPGLPPINEIVKNTSLMLINQHYALTGPRPYAPNVIEVGGLQVGPIKPLPQHLLDLLDRSPNGVIYISWGSMVNSNTLPSGKRSALFQSISQLKEYNFVMRWKSLESLEDKQPSNLYTFDWLPQRDLLCHPKIRAFISHGGLLGTTEAIHCGVPMLVTPFYGDQFLNSGAV…
108	Drosophila melanogaster	DmelUGT37A1	NM_078883.2	480	MSVAKILAEQGHNVTVVTVLEPTITHKNINLVTVPMTKEEIKQRSETIGAKQKNTSSNRFISILNMSGQMDSMLRKMADVLKDQRVKELYLNKDNHFDLVISGYFMNDYQLGFARKVNAPVVVLAPSPPSQMLNSLIGNPHDKVEKEKGMTFGQRLDSYISSLLYGIFLRQIDQRNRQYYNEIFGDDPTMPEYTDILRNTSLVFFCSHAASEGPIRPSVPAAIEIGGIQIKDKPDPLPKNLEKFLGNATHGAILLSLGSNVQGSHIKADTVKKIFSVLSNLKQRVIWKWDDLDKTPGKSDNILYSRWLPQDDILAHPSVKLFINHAGKGGISEAQYHGKPMLSLPVFGDQPGNAHAMVKSGFGLTLSLLTLEEEPFRAAVLEILSNPKYSQRVVKFSSL…
109	Drosophila melanogaster	DmelUGT37A2	NM_141971.3	530	MVHKSGIYLLLATAICVLGGCHGANILGVFTSLSPSHLIIQMSTAKVLAERGHNVTVITVLKPVVNHKNITVIMVPLTKEESQQMSDTIGAMSKTDNSNMILSMLRMMGQMEFMFDKMAGALKDDRVRDLYLNRDNKFDLVLSGYFMNVYQLGFAKKVKAPVIVVATMPPNQLLNPLIGNPLEIAYVPSISDSVEKGKGMSFRQRLAGYSSSFFFGIFDFVTQRRSKRLYKELFGDDPNMPEYSELVKNTSLIFFASHAPSEGPIRPNVPAAIEIGGIQVKDTPDPLPQNMAEFLGNATDGAILLSLGSNVKGSHINPDTVVKMFNVLSKLKQRVIWKWEDLEKTPGKSDNIFYSKWLPQDDILAHPNIKLFINHAGKGGITEAQYHGKPMLSLPVFGD…
110	Drosophila melanogaster	DmelUGT37A3	NM_141972.2	530	MVLRVEKFLLLAIAIGAVMGSSQGANILGLFPSLSPSHLIIQMSAAKVLAENGHNVTVVTVLKPVVNHKNITVIQVPLSKEEAQQMSDTIGAMSKNDNSNMALSLLRMSDQMDFMIRKNAETLMNDRVRDLYLNRGNKFDLVISGYFMNDFQLGFARKVNAPVIVLATMPPNHLLNPLIGNPLEVSYAGISNPAEGSKAVTFQRRLSSYMQSLGFGVFSHLSERRNRNWYKEVYGNDPKMPEYSEMLKNTSLVFFSSHAASEGPIRPNVPSAIEIGGIQIKDKPDPLPQNIAEFLGNATDGAILLSLGSNVQGKHLNPDTVAKMFNVLSKLKERVIWKWEDQENTPGKSANILYSKWLPQDDILAHPNIKLFINHAGKGGITESQYHGKPMLSLPVFAD…
111	Drosophila melanogaster	DmelUGT37B1	NM_080269.3	537	MGGISRCLALQIVVLIAGAHGANILGLFTSLSPSHLVIQMSMARILAERGHNVTVVTILKPPSLHKDINHILVPMEEDILQAFNSVVGGMTKTDNSNAYVSMFRSVRQLSETFSKMGDVMKQPLVKDLYEHPDNKFDLVMVGYFMNCYQLALAHKLKVPLVVALSNPPSFLGYLLGNPWEVSYVPGMSVSIKGGKPLGFGHRVLNLLGSMAQRLFMFIIELRNARIYREIYGDDPTLPSYEDLHKNISLIFFASHGISEGPIRPNVPAVIEIGGIQVKEQPERLPQNMEQFLSEAPNGAILLSLGSNLKEDHLKSSTVQKMFNVLSKLQQKVIWKWDDLDNIPGESENILYSKWVPQVDVLAHPNITLFITHAGKGGLTEAQYHGKPMLALPVFGDQPS…
112	Drosophila melanogaster	DmelUGT37C1	NM_080268.2	485	MSTAKALAEAGHNVTVVSMMQPKVMHKDIHLIVVPVTKEQERTLENQMASMAGSKNNIITTMYLLLNGLDVMVTSQADLLKDPRFQRVFETKFDLMILGSFFNDFQLGVAGKLKVPVIVDWMIPSNTMIDEFVANPSEVSYVPNESTFATTPMSFFKRAENLVKHVILKYLTIRFNYKFNRIYNEIFTDKDMPTLSEMKKNISMVFVGSHLISDGPIRPLVPAIIEVGGIQVKEQPDPLPQDIEQFMENSSQGAIFLSFGSNIKSYMVKPEIVGIMFKVLSGLKQNVIWKWEDLENTPGNASNIFYKDWLPQDDILAHPNTKLFVTHAGKGSITESQYHGVPMVALPIFGDHPLNAALMVNSGYGVSLDLQTITEDTFREAINEVLENDKYTQAVRKFS…
113	Drosophila melanogaster	DmelUGT37C2	NM_001273587.1	523	MIGVHFVFLLLLGVVASTQGANILGLFSSHSPSHLIIHMSVAKALVKAGHNVTVVSMLKPKVTHKDIHLIVVPMKEEQERIMEDQMTEMAGQKNSLVSTMYRLLTSMDVMINAQAELLSDPRFQRIYETKFDLMILGYFINDFQLGVAHKLKVPVIINWMSAPVPAIDKYTGNPSELSYVPLMGTVATQPMGFLKRTENALKSLLFEFIFVVFDYKLTRIYNDVFPEQDMPTLKELRKNISMAFVGSHLISEGPIRPLVPALIEIGGIQVKDKPDPLPKDIDQFISNAKQGAVFLSLGSNVKSSTVRPEIVQIIFKVLSELKENVIWKWEDLENTPGNSSNILYKNWLPQDDILAHPNTKLFITHAGKGGITEAQYHGVPMVALPIFGDQPGNAALMEK…
114	Drosophila melanogaster	DmelUGT37D1	NM_144370.3	543	MTQNRSTWIGCSLGGLLVALLALQTMPQGTEGANILGVFTSHSPSHFIVHMSIMKTLAEKGHNVTVVSSVPPKVTHKSINHIVVPMSAEDEKVLNDGMAGMVKEKPSIWNTMKSIFSSLALLIDKQVDVLEDPRFQELYLNKGNKFDVVFVGFFFNTYQVALGARFNCPVIISWSGPPMMMVNEVLGNPELSSVPQMHISAPPGQPMNFQQRMQNFASTLGFNALNIFLNHKYNKFYDRLWSKDKSMPTFAQAKRNVSLAFCNGHGISEGPIRPNVPGVIEIGGIQVKSKPDPLPEDIQEFLEKGKHGAILFSLGSNLKGEHIQPEVVKTIFKGLSSLKQQVIWKWEDPKNTPGKSANILYKKWLPQDDILAHPKLKLFITHAGKGGVAEAQYHGVPML…
115	Drosophila melanogaster	DmelUGT37E1	NM_144371.2	539	MIEYTKIGFLIAFLLSTMTQSSGGANILGVFGTHSPSHVIVHMAVMKALADRGHNITVVTQMKPKLATHENITVIIAPPTEERQRYIKEYMAEVSNEKPSFWETMVKAIVQSSNQLEGQYEFMTHPNVKEIYENPKIKFDLVFLGLMANTYQLGIAAKLKCPVIISWVGIPLPFMDTIVGNVNDPSYVPTVNVALNAGQKTMDFGLRFVNFFKYAIMCVFETVLDYKMNQFYERAFANELEFPNYHEMKRRVSLLFYNYHSASEGPIRPTVPQSIEIGGIQVKEQADPLPKELAKFLDKADEGAIFFSLGTNVNTNTFRPDTVDILYKVLSKLPQRVIWKWEDLKNKPGNASNIFFGNWLPQDDILAHPNTKLFITHAGKGGVAEAQYHGVPMVALPIF…
116	Drosophila melanogaster	DmelUGT49B1	NM_137719.4	532	MSLKSALHIFLLSLVALQQLELGTGSRILAAFFFPGKSHFMMTNAIIRELVKQGHEVTFITPFSLAKEKLGSNYKEIVIPQYDFWPEIKEMTNKNTVLEMTDLPTFAFLRMVNVMGIHTTDFALEQPEIQAVINEKNKIGKYDLLLAEQFFNEGALILGHLYQIPTITISTFGNANHLSQLFGVVSPWSYVPHAYMPYTDRMTLWERIGNVAMSAAEDLVREFSYYPGQDAVLKKHFSKLLDRVPTIKELERNISAILLNSYMPLASSRPMAYNMIPVGGLHIQPPKALPEHLQKFLDGATHGAIYFSLGSQVRSADLPPEKLKVFLEVFGSLKQRVLWKFEDESLPNLPANVKVQSWLPQGDILAHPNVKVFIAHGGLFGTQEAVYNGVPILGMPVYC…
117	Drosophila melanogaster	DmelUGT49B2	NM_001104389.3	526	MILFMKLLFVCLLGTGDGARILAPFFLPVKSHFMMTDAIIRELVKRGHEVTFITPLSLAKENLGPNYREILLPKYDTWADISAMMKTKSALDMIDMSKLTHMRLAQHIGIKSTDFALAHPEVQELIYAKDKKGKFDLLLVEQFHNEGALMLGYIYEIPAITIATFAYANYFSQVFGFVNPLSYVPNVFLSCTDRMSLWERLENVVISTAEDVVREVSYYPQQDAVIRKHFSSLLPRVPTVKQLEQNISVILLNSYMPLTSPRPMSQNMISVGGLHILPPKPLPEHIKNYLDNAEHGAIYFSLGSQVRSADMPAEKLQIFLDVFASLKQRVLWKFEDDQLPNLPDNVKVEKWLPQADILAHPNVKVFIAHGGLFGMQEAVYHAVPVLGMPFYFDQDINIK…
118	Drosophila melanogaster	DmelUGT49C1	NM_001043100.3	530	MQFPLLFGLLLTGTLYSQLELAEGSKILAVYAFPGKSHFMMHTALIRELVESGHQVTMVTAFSLEKEQLGSNYTEILIEPVYDFWHDVKLNFGAQHLFELTRMTNYDFLKMLEIIGLKTTEHALRQPKVRSLIHAEQKEGVFDLLLAEQFYQEAFLALAHLYKIPVVTTSTLGYENHMSQMMGLITPWSFVPHGFMPFTDRMSFLERVKNSYASFYEDMDRLLNYFPKMDAVAREFFGPVLTEVPKVKHMERQISVMLLNSHAPLTTARPTVDAMVPVGGMHIYPPKPLPADMQALLDGATEGAIFFSLGSNVQSKDMPVEMLRLFLQVFGSLKQRVLWKFEDESISQLPDNVMVRKWLPQADILAHRHVKVFITHGGLFGTQEGVHYAVPMLGIPFYC…
119	Drosophila melanogaster	DmelUGT50B3	NM_165435.3	435	MAGEMPIKPWDGLRYAFESCDAMLRDSETKELTKKSFDLAILDGAFPECFLGLMYDFKIPFMYINTVGFYTGSISTAGNPVSYAITPNFYSRFTDTMNLYERAINTAMQIGQTLMHMYVMRRTHLVMREHLGTQIPHPYEMSRNVSFILQNGHAVLSYPRAFNPNVAEVACIHCRPARKLPRNLEEFIGASGASGFIYVSMGSSVKAANMPEALRHMLVKTFARLPYHVLWKYEGSSTDIKDITSNVKLSRWLPQQDILGHPKLRAFVTHGGLLSMFETVYHGVPVVTMPVFCDHDVNSAKAEVDGYAIKLDLQTLSANQLYKAIMKVIHNPRYRNSARHRQKLFLDQRSTALDTAIYWTEYVLRHNGAYHLQTPSRNMTWWQYYLLDVVAVYLILLYV…
120	Helicoverpa armigera	HarUGT33B1	JQ070189	512	MSLALCILVLSITYNDAARILAVFPVPSISHQVVFRPLTQELARRGHEVTVITPDPVFTNEEAPANLTEIDVHFTYDVWKKFYETTSGVNNDLIEQTHTAFDLMNRIFEVQMKVDKVQKILKEQKFDLLLLEACVKPALVLSHILKVPVIQVSSFGPIFFNTATVGSAWHPLLYPINYVLKLNNLTKWDKLKELWSLYKIINVMQQVEQEENKTVKRLFGPDVPAMSELKNNVDMLFVNIHPLWDSNRPVPPSVIHMGGLHQKPQKELPQDLKSYLDSSKNGVVYISFGTNVKPSRLPREKIQILIKVFSELPYDVLWKWDEDELPGRSSNVRIQKWLPQSDLLRHPKIKVFITQGGQQSTDEAITAGVPLIGVPMLGDQWFNVEKYITHEIGVRLDIE…
121	Helicoverpa armigera	HarUGT33B2	JQ070190	512	MLLVSVILLLSITGNDAARILAMFPVPSISHQVVFRPLTQELAKRGHEVTVITPDPAFPKGGGPPTLKEIDVHFTYDVWSKMFAVTSTGEQDMIKQMEVAFNLIANIVEIQLKVDEVQRILKEEKFDLLLVEACARPTLVLSHVFKVPVIQVSSYGPLNFNIDTMGMAWHPLLYPLNLNQRLYNLTMMEKLKEVWNVYRLHNLMNEVEVAENDMAKRLFGPNIATIQELKNNVHMLLMNIHPLWEDNRPVPPSVIYMGGVHQKPEKELPADLKTYLDSSKNGVIYVSFGTNVKPSMLPPEKVRILVKVFSELPYDVLWKWDKDELPGRTSNIKIFKWLPQSDLLRHPKVKVFITQGGLQSTDEAITAGVPLIGFPMLGDQWFNVEKYEYHKIGLRLNMN…
122	Helicoverpa armigera	HarUGT33B3	JQ070191.1	513	MLPFVLLVFASSITCYDAARILAIFPVPSISHQVVFRPLTQALAKRGHEVTVITPDPAFPKGGAPANLTEIDVHFSYEIMKEMYKVTSSGDATMVQKMRVGFDLIAKVFEDQIQKDVVKDVLKDQKYDLLLLEACARPALMLSHVFKVPVILVSSFGPMNFNVQTIGSAWHPLVFPLSMNQRVYNLTNWEKISELWNLYQLDIVLKEVEEEENVMAKRLFGPDIPPMSELKNNVDMLFLNIHPVWEGNRPVPPSVVYMGGMHQKPVEELPKDLKTYLDSSKHGVIYVRFGTNVQPSLFAPEKIQVLIKVFSELPYDVLWKWDKDELPGRSNNIRIFKWLPQSDLLLHPKVKLFVMQGGLQSTDEALTAGVPMIAFPMLGDQWYNAEQYEYHKIGAKLAI…
123	Helicoverpa armigera	HarUGT33B4	JQ070192	512	MYAQSFLIFTLLVTYNDAAKILAMFPVPSISHQVAFRPLTQELARRGHEVTVITPNPTFPKGGAPANLTEIDVHDISYGIWRKLYEYTSGTTSPTTQTRIAFQMMVQLVEKQLQVDEVQRLIKDEKFDLLFLEAVAPALIVSHIFKAPVIQISSFGPMNFNVETIGAAWHPLLYPNSFSQKLYNMTKWNKLEELWNFYSLEDVVRESDVLEYEMAKRLFGDKAPTVKELRDNVDMLFLNTHRMWEGNRPAPPSVVYMGGLHQMPPKELPKDLKTYLDSSKNGVIYVSFGTNIQPSLFPPERVQMFIKVFSELPYDFLWKYDKDELPGRTSNIRISKWLPQPDLLRHPNVKAFITQGGLQSTDEAISAGVPMVGLPIVADQWYNTEKYVHHKIGVKLDLD…
124	Helicoverpa armigera	HarUGT33B5	JQ070193	512	MSLALFIFLLSITSNDAARILAVFPVPSISHQVVFRPLTQELARRGHEVTVITPDPVFTNGEAPANLTEIDVHFTYEDWKKFYETTSGDDNDLVKQMEIAFDLINRIFEVQMRVDKVQKILKEQKFDLLLLEACARPALVLSHVFKVPVILVSSFGPLIYNSETIGSAMHPLLYPVNFSQRTNNLSKWDKLVELWRLYRIMNVMQQGESEEQVMGKRLFGPDVPPISELKNNVDMLFLNIHPLWDTNRPVPPSVIYMGGLHQKPQKELPTDLKTYLDSSKNGVVYISFGTNVQPSLLPPEKVRILVKVFSELPYDVLWKWDKDELPGRTSNIRISKWLPQSDLLRHPKIKVFITQGGLQSTDAAITAGVPLIGVPMLGDQWYNVDKYVQHEIGVRLDIE…
125	Helicoverpa armigera	HarUGT33B7	JQ070194	511	MISVALFIFTLSVTNNHAAKILAVFPVPSISHQVVFRPLTQELARRGHEVTVITPDPVFPKGEAPANLTEIDVHFTYEEWEKLYKITSAADSDLIKQMRGAFSMIVDVFEIQMKVDEVQKLLKEKFDLILVEACARPAIVLSHVFKAPLIQVSSFGPMNFNVETVGSAWHPLLYPVNLSKRVYNLTMWEKVLELWNFYKLENVMREVEYEENKMTRRLFGPNVPTINELQNNVDMLFLNVHPVWEGNRPVPPSVIYMGGMHQKPVKELPEDLKTYLDSSKNGVIYISFGTNVKPSLLPPDRMKILLNVLSQQPYDVLWKWDKDELPGRTSNIRISKWLPQSDLLRHPKIKVFITQGGLQSTDEAITAGVPLIGVPILGDQWYNVEKYEHHKIGVRLDLE…
126	Helicoverpa armigera	HarUGT33B8	JQ070195	510	MSITLIILLLLSYNEAAKILAVFPAPSISHQVAFRPLTQELARRGHEVTVITPDPAFPKGEAPPNLREIDTHGSYEFLKVLHEEIATGRGDIVKQIQTAMLMMVDVFGYQMKMDEVQKILKEKFDLLMLEACVRTTLILTHVFKVPVIQVSSLGVMGFNVDQIGAAWHPLLYPTSLTQRSYNLTTWEKLKELYNVYKLDKIMKDLETDDNEMAKKLFGPNVPHIRELTNNIDMLFLNINPIWEGNRPVPPNVIYMGGLHQKPASELPKDLKTYLDSSKNGVIYLSFGTNVQPSLLPPEKVQLMIKAFSELPYDVLWKWDKDELPGRTSNIRISKWLPQSDLLRHPKVKLFVMQGGLQSTDEAITAGVPLIGIPMLGDQWFNVEKFVYHKIGVKLVFSTL…
127	Helicoverpa armigera	HarUGT33B9	JQ070196	512	MSISLVLFLLSFSYNDAARILAVFPVASISHQVVFRPLTQELARRGHEVTVITTDPAFPKGGAPANLTEIDVHFTYEYMRKFYKLSSSAEGDVVSQMKFAFEMMIEAFEVQMKSEGVQKILKEGKFDLLLVEACVRQALVLSHVFQVPVIQVASAGPTNFNLDSFGTAWHPLLYPLPFSQRVYNLTNWEKLTEIWKFYQLEDIFNKCGEKEDEANRRVFGPNVPSVAELGNNVEMLFLNVHPFWEDNRPVPPSVIYTGGLHQKPAQELPKDLKSYLDSSKNGVIYISFGTNVQPSLLPPEKVQILVKVFSELPYDVLWKWDKDELPGRTSNIKISKWLPQADLLRHPKIKFFITQGGLQSTDEAITAGVPLIGFPMLGDQWYNAEKYVHHKIGKQLDLA…
128	Helicoverpa armigera	HarUGT33B11	JQ070197	512	MFIALILLFLSCSTNDAAKILAVFPAPSISHQVVFRPLTQELARRGHEVTVITPDPAFPKGEAPANLTEIDVHFSYDSLKEFHKATSSGDGDIVNQFKLVFELLNKVFEDQMKFGEVQRILKDGKFDLLLVEAMARPALALAHVFKVPVIQISSAGPMNFNVVNFGTAWHPLLYPLYFSQRIYNLTTYEKITELWNFYKQDVLMKSLEDYENTMNQRLFGTDVPTVAELTNNVEMLFLNVHPMWEDNRPVPPSVIYMGGLHQKPVKNLPKDLKTYLDSSKNGVIYISFGTNVKPSLLPPEKVQILVKVFSELPYDVLWKWDKDELPGRSNNIKISKWLPQSDLLRHPKIKMFITQGGLQSTDEAITAGVPLIGVPMLGDQWYNVEKYVHHEIGIKIDLK…
129	Helicoverpa armigera	HarUGT33B12	JQ070198	513	MSPILLIFLLSISYNDAAKILAMFPVPSISHQVAFRPLTQELAKRGHEVTVITPDPAFPKGEAPANLTEIDVHFTYEKARKLYEVTSAGNGNLITGMQFAFNMLVEAFEDEIKVDEVQRLIKEEKFDLILVEACTRSALVLSHVFKAPLIAVSSFGTMNFNVETIGASWHPMLYPDSLGKRIYNLSIPEKLVELWDFYKMNYDILGEIEKKEDKMLQRLFGPDTPPLSELKNNVEMLFLNIHPIWEGNRAVPPSVVYMGGVHQKPKKELPEDLKTFLDSSKNGVIYISFGTNVQPSLLPPEKVQILVKAFSELPYDVLWKWDKDELPGRTSNIKISKWLPQSDLLRHPKIKVFVTQGGLQSTDEAITAGVPLIGVPMLGDQWYNTEKYEHHKIGVKLEL…
130	Helicoverpa armigera	HarUGT33F1	JQ070199	519	MIISTFVTCLILIVFPNEAGRILAVFPTPSISHQIVFRPLMHELAKRGHEVTLITTDPVFPKGGAPSNLTEIDVHDISYDLWNKIFMAGTQGSKDDVVHVMDVIFKTIAAIVEAQFNDDGVQKIIKDKSKKFDLIFLEAYVRPALAYSHIYKAPVILMSSFGGVFGNYQALGASEHPILYPVPPCQRLHNLNKWEKIKELYNYYRVIRVFEQLEDSENAMIKKNFGEDTPALSELNNNVDMLFINIHPVFEGIRPVPPSVVYMGGLHQKPEKELPADLKKYLDSSKNGVIYISFGTNVDPTVLPADRIEVLVKTVSQLPYDILWKWNNDVLPGRTENIKISKWLPQSDLLRHPKIKLFVTQGGLQSTDEAVTAGVPLIVMPMFGDQFFNAEQYEFHKIG…
131	Helicoverpa armigera	HarUGT33F2	JQ070200	520	MSLPVLYLLVTCMLISSNEAAKILAVFPVPSISHQVVFRPLTQELAKRGHEVTVITPDPVFKKGEVPSNLTELDVHDISYNIWNENFIKAASKGNKEDMYTQLEIILDTLVEVFEAQLKTDEVKTLIDDKSKKFDLLLVEACVRPALAFSYIYKNVPVILVSSLGAAPLNYELIGAADHPILYPSVLRQRLHNLTTWEKFTELYSHYRIMKIYENNAVLTNKVFRDRFGPEIPTVDELGNNVDLLLLNVHQIFEGIRPVPPSVVYMGGLHQKPIKELPKDLKTYLDSSKNGVIYISFGTNVAPSMLPPERIQILVKVFSQLPYDVLWKWDKDELPGRSKNIRISKWLPQSDLLRHPKVKLFITQGGLQSTDEAITAGVPLIGVPMLADQWFNVEKYVYL…
132	Helicoverpa armigera	HarUGT33F3	JQ070201	518	MNFFLLLTCYILFANSNEAARILAVFPTPSISHQVVFRPLTQELAKRGHEVTVITTDPAFPKGETPANLTEIDVHDISYDIWIKTFMESTKGNKNDVMNVMVSILKGLIAVIDAQLKDDKVKSLIEDKSKKFDLIFIEACARPALAYSYIYKAPVILISSLGGVLDNYATLGASVHPSLYPAITRQRLNNLTLWERVSELYYDYVTIKGSESMEKEEDAMLRKHFGNGIPSLAELKDKVDMLFLNAHPVFEGIRPVPPSVVYLGGLHQKQGKELPKDLKTYLDSSKNGVIYISFGTNVDPAALPADRIEVLVKTFSKLPYDVLWKWNNDVLPGRTDNIRISKWLPQSDLLKHPKIKLFVTQAGLQSTDEAITAGVPLIAIPLNGDQFYNAEKYEYHRIG…
133	Helicoverpa armigera	HarUGT33J1	JQ070202	519	MATLNYLSLCLTLQLIFYTDAARILAVYPVPSISHQVTFRPITLELVKRGHEVVVVTADPMFKKGEAPQNLTEIDVHDLSYNVWEAFMNSERGKKEDLIPQMRVGVEVLVELFDKQMQVEEVKELRKGKQHFDLLLTEAVVKEALAFSHIYKVPVIQVSSFGAMFENYKVLGAPVHPFLYPESMAMRIYNLTMYEKLNELYVKYTVEYLFASIEERQNVLMKKYFGDDLPSMQELQNNVDMLFLNVNPIWEGSRPVPPSVIHLGGLPQKPNKELPKDLKSYLDSSKHGVIYISFGTNVKPSLLPAEKIQMLVNAFSKMPYDVLWKWDKDVLPGKSDNIRISKWLPQSDLLKHPKLKLFVTQGGLQSTDEAITAGVPLVGVPMLGDQWYNTEKYEHHGIG…
134	Helicoverpa armigera	HarUGT33M1	JQ070203	517	MSVLISALVFCILSVNLIEPARILAVFPVPSISHQVVFRALTQELVRRGHEVTVITPDPAFSQEQRPTNLREIDVHELAYGIWKKIFTSFPRENKDNLADQVKFFLGMGYAVTDAILYDKEVRDLIDNKSDQFDLLMLEACPRPVLGFSSVFKVPVILVSSFGASYGNFEAIGAPINPILYASINRKKSLNLTMWDKIVETYNHYQVISLNEEFEKLEDIMMKKHFGPNTPPLAELANNVDMLFLNVHPVFEGIRPVPPSVIYMGGIHQKPDKELPTDLKTLLDSSSNGVIYLSFGTNMDKSLVTEEKLRIFVNVLSRLPYLVLWKWDTEKLPGQTENIRLSKWWPQSDLLKHPNVKLFITQGGLQSTDEAITAGVPLIGVPMIGDQFLNVERYVHHKI…
135	Helicoverpa armigera	HarUGT33T1	JQ070204	524	MTDFSYFIVVHTLVLLLSQGEAAKILVYINTPSISHQVVFRPLTQALAARGHEVTVVTTDPAFPKGGAPPNLTEIDVHDISYNIWRTEVMKASRGEEIDDILAPLRVMLYAVEKVLEAQLQHPEVQALIKGTKNKHFDLMIAEAAMPMLLAFAHIYKTPVIQASSLGAYFGNYETVGAPTHPFLYPHVMRRKLNNLSVWDKVTELYDQYRLEKLIADAQPFENAIVEKYFGPGIPPVSELLKNVDMLFLNVNPIFGDVRPVPPAVVFMGGLHQNPEKDLPKDLKTFLDSSKHGVIYISYGTNVDPALLPPEKIQAMIGVLSQLPYDVLWKWSKDELPGRTPNIRISKWLPQSDLLKHPKVKLFITQGGLQSTDEAITAGVPLIGMPMIADQWYNVERYV…
136	Helicoverpa armigera	HarUGT34A3	JQ070205	525	MGLKIFCAVFILAFMCHAVKGASILALFSSLSYSDHLVYRGYVSRLAQRGHNVVVMTPYPGHFQFPEVDRIVELDVGQDSSPYWDEFKLLMTNTDDYYPRLKAIDEFSVKLAIAQLKSKPMTALLINPTISFDLVITEADVPLLYAVAEKYKAPHIAITTSSGKIHQYESKGNPIHPILYPDVNSLSYGNLGHWDRISEVYRQYKSRGEYYNNYLPLCELAAKKLFGLKRSLLQVEHDIDLLFVASNPALIGNRPSAPAVVYVDRMHITPGLSLPQELFNLLESSTKGVVYFSLGAVQESEQLAVPLLQTLADSFGELPFTVLWKIANTTMITKPANVITHSWFPQQQVLAHPNVKALITNGGSRSLEEAVFYGVPIIGLPLVKSRKVFINEITKHGAG…
137	Helicoverpa armigera	HarUGT39B2	JQ070206	524	MDALKYVLLLLALAKYSESANILYVVPFTAKSHFIMLRPIGLELARRGHNVTVITGNKEPNPPPNYHQIMVDKKEIWELIGAGGRPNVFSMVNVPAEKFHEGILWKGGIAFTELVLNSTEIKAFLAKDNKFDLVISEQFFQEALNLFAYKYNAPLVLVTTYGNCMRHNIITRNPLQLATVLQEFLDVRDPTSFWGRMRNLYFSMYEYIYWRYFYMEEQEQLVKKYLKDLPQPVPNLYDVERNASLILVNSHFSFDPPTAYLSNVVEIGGSHLSKSDAKLPENLQKVLDNAKHGVVYMNFGSNVRSSELPEDKKKAILNVFRRLKQTVLWKWEEDILENKPENLVVQKWMPQKEILSHPNIRLFVSHGGLIGTQEATFHGVPIVGVPIYADQYNNLLQVQ…
138	Helicoverpa armigera	HarUGT40D1	JQ070207	521	MEKMKICWVLFSIMLAIGDASKILVVYPFPSRSHANLGDGIVRNMLKAGHEVTYITPFEFKNAPPSLRQIDVSNLIDLMPKGLLTIKALMDGNNISLNIAFMTYMVTEIFKGMILNENVQKILTDPNEKFDLVIAEWMMSEIPAGIGAVYDCPFIWISSVEIHWILLRFIDQAPNPAFTVDIMTTYTPPLNFVQRAIELWNQVKLTVLNYVILDRIQDNVYSTYLAPIVEKRGRKAPTLDELRYNVSMIFSNAYVDTSSALSLPQSHKYIGGYHIDEKVKPLPEDLQKLMDGAKNGVIYFSMGSNLKSADMPDELKASLVEMFGSLPYTVLWKFEEVLPNLPSNIHILKWAPQQSILAHPNLRVFITHGGLLSTTETVHFGVPIIGIPVFADQFINVHR…
139	Helicoverpa armigera	HarUGT40D2	JQ070208	521	MEKTKICWVLFSIMLAIGDASKILVVYPLPSRSHANLGDGIVRNMLKAGHEVTYITPYEYKNAPSALRQIDVSSLLDLLPKDLMTLKSLMEGKNMSLHALFMSYMMTEMSKAMIKNENVQKILSDPNEKFDLVIAEWMMSEIPAGFAAVYDCPLIWISSVEIHWMLLQYIDQPSNPAFTVDIMSPYTPPLNFIQRASELWTQIKHMVLNYLILDRIQDYVYSSYLAPFVEQRGRKAPTLHELRYNVSMIFSNAYVDTSSALSLPQNHKYIGGYHIDEKVKPLPEDLQKLMDGAKNGVIYFSMGSNLKSADMPDELKASLVKMFGSLKYTVLWKFEEVLPNLHSNLHIIKWAPQQSILAHPNLRVFITHGGLLSTTEAVHFGVPIIGIPVFGDQFVNVHR…
140	Helicoverpa armigera	HarUGT40F1	JQ070209	516	MGKLNLILLSILLSSCLCDGYRILAVFPTPSVSHGILADNFVKTLLNAGHEVVYISPFKNVNHPKLEITDVSQNVELFSDNIDVKEVMNGSLDLLDTKVLFEIITTITDVTLANPSVQKLLRDPNQKFDVIVAEYFFNNIYSALSAIYDAPFIWFLTIVPHSMILDQIHGPMNPAYSSDYIEARIAPYSFAERVRGLYFTLSLLYNLHVSFPPVEEAIYHKHIPTILKSLGKPIADYKVLTYNVSMVLGNSQVAIESAVPLPPNFKHIGGYHIDDDVKPLPENLKKIFDNAKNGVVFFSLGSNLRSKDLPEDMKQGILKVLGGLKQTVIWKFEESLPNTPKNVHIVQWAPQQSILAQPKLVLFVTHGGLLSTTEAVHFGVPLVVIPVFGDQFMNAHLVE…
141	Helicoverpa armigera	HarUGT40F2	JQ070210	520	MEKLKMWLFGILLCSCLCDGLKILTVFPVPSPSHGILGDNMVKHLLNGGHEVTYITPFKNKNPHPKLHIIDVSANMKLFDPNMLDVKKIMDGDKYMQDNALLFVLMNSIASSTLGNPNVQKMLKDPNTKFDVIIGEFMFSDLYSALPAVLQCPFIWFSTIEAHSMILNQVHGPLNPAYTADYLVARVPPFSFYGRVHELWTLLVGLYHHNFDYHAKEVSDYETLIAPIAREQGKPVPDFNVLKYNASLLLGNTHVAISNAVPLPPCYKHIGGYHIDEEVKPLPEDLQKIMDSAKHGVIYFSMGSNLKSKDLPDELKQGLLKVFGGLKQTVIWKFEENLPNTPKNVHIVQWAPQQSILAHKNLVLFVTHGGLLSITEAVHFGVPLIAIPVFADQYLNANR…
142	Helicoverpa armigera	HarUGT40L1	JQ070211	520	MSHKTAGLLLLSLLVSSEALRILVCFPMTSKSHSILGHGYANRLLEAGHEVVHITSYPSKRIVQNLTEIDISYLQDFFKEQTMNDDAFKLKNMIGKKNFEESVFFFYFVFTMHKNFLTDPNVVKLLSDPKEKFDAVVLEWFFTEITAGIPALLECPLIWACSTEPHWQALRLIDEISNPAYTLDLFSHNRIPLTFWQRAEGLWKVVKRNVQLAIYYPFEKWAYNSIYPEIAAKRGVTMPSYEEAMYNGSFMLLNAHPSIGGSMKLPQNAANIAGYHIETTKPLPKDLQKLMDEAKHGVIYFSMGSIVQSDGMSEEMKKSLLDMFSKYEQTVIWKFESDLTDVPKNVHLVKWAPQPSILAHPNLKLFITHGGQLSTSEAIHYGVPLVGLPVMADQHYNMI…
143	Helicoverpa armigera	HarUGT40M1	JQ070212	519	MKLLVLFSLFFVLCSVESLKVLVLFHMPVKSLSILGTGVVRHLLNAGHEVTYVTVYPLKNPPTKNFRQIDISKNVELVAYDETLTMGYVLEHQIEKNGAYQIQVFSQENARQTFQNENLKKLIQDPNEHFDVVFSDLLESEVYAGLAVLYDCPMIWLYSMGAHWQVLRLIDHGSNPAFTPDYLSPNKLPLSLFERVEELWARVRWQFLKTFITQPEERKIYEETFGPLLAQRGRTLPDYEEVMYNASLIFANEHHAIRDRPATPQNFKYVGGFHIEDPVQPLPKHFQELIENSKHGVIYFSMGSFLKSNSLPKKLVQELLNMFGQLKQTVIWKFETNLPDVPKNVHIVHWAPQPSILAHPNVKIFITHGGLLSSMEAIHFGVPIIGVPVFFDQFTNINK…
144	Helicoverpa armigera	HarUGT40Q1	JQ070213	518	MNNWTLFLLSSICLSHVCAYKILVVFPYPGTSHSILGEGYVRHLLRAGHQVTYLTAIPYKKPHPNLKQVVVASVVEKFEFFKTLDFEKFISKEVDLTDMQVMYETMITVANRSLTHENIQKFLMDTNEKYDLVVAEWLYHHLYSGFAAIYNCPYVWSSSMEPHTAVLSLIDEPGNPAYFPDHMSPVSPPLTFSQRAYELYYLFYLRRVLWSIRGLEQKTYEEVFGPAAAKRGITLPTLEEVKYNSSLMFGNSHISSGDPQRLPINHIPIAGYHIQDVVPALPENLQKIMDEAPYGVIYFSMGSMMKSSTMPTKLKRDFLDVFGTLKETVIWKLEEELTDVPKNVIMVKWAPQPSILAHPNCKLFVTHGGLLSTTETIHYGVPIIGIPLFADQFINVMRA…
145	Helicoverpa armigera	HarUGT40R1	JQ070214	518	MAAATYFLLFSLLSLSSEASKILVVVTMPSRSHGNLGNGVVRELLKGGHEVTYIRIFEYKNPPPNLRQIDVSSNIDLMPKGIMNIKKIMDKDVAANDHITVKMMMLELATKTIEHQNVKKLLEDPSEHFDLVIVDWMLADVPAGLATVFGCPLVWLSPMEVNSLDISLIDGAPHLAYSTGAFSSNMPPFNFLQRAQELWTRIKARYYELKHFDRMELDAYERLIVPYVEKRGRQAPSFYDVRYNASLILGNSHVSMGQALALPQNYKPIGGYHIDEDVKPLPEDLENIMMSAKNGVIYFSMGSHLKSKDWPEKVKRDLLNMFGQLKHTVLWKFEEDLPNLPKNVHILKWAPQASILSHPKCVPFITHGGLLSTTETIHYGVPIIGIPAFGDQFINVKRA…
146	Helicoverpa armigera	HarUGT41B1	JQ070215	513	MKITLVLLLLCLTNSLAYKILCIFPAASKSHDHLSKGVVDALLKAGHEVTWATPFEKKNVPKNLRIIDLTATRAIVEGVDATDTENHSISFVRNFTTVMSRTASENPTLRKVLIEQQFDAVMTTWAFNDFDAGYAAIQQVPWILLSSVGVHPYLESIVDVVRSIPTTPMIIADGEVPMTWQRRWLNGLIYMLMTVDSWFDIPRQAALYESMYAPIAAARGVPLPPFLEAKHNVSILLVNSRESIGTAYSLAPNVVNIAGYHIDENPAPLPKDLQDLMDNSPQGVIYFSMGSIVRSTAMKPHTRDALIKIFSKLPYTVLWKFEEPLDNLPPNLHMRPWMPQTSILAHKNLRLFITHGGLLSTLEAIHVGVPLLAVPVFGDQPGNAERAQRTGYAVRVNYH…
147	Helicoverpa armigera	HarUGT41B2	JQ070216	516	MKLPLAILLLCMSSTWAYKILFVFPAATRSNDVLGKGVVWALLKAGHEVTWAATYKQEAHPNLTIIDLPEAKKIVDSFDPITMADNNNISMSFMKEHTVRICTATAQNAELRKVLVEKQFDAVMTTFYLNEYDAGYAAIQQVPWILFSTVNYHPMLELMVDEVRSIPTTPIVLMECETPMSLPRRWLNGLMYMFLTAYNWYDQPNQVAQYESMFSELAAKRGVPLPPFEEAKHNVSILLVNSHESLQNGYSSPPNVVNIAGYHISEHLAPLPKDLQELMDKSKNGVIFFSMGSILRAAGLDPKKRDALVKMFGKLPYTVIWKYEEPLDNLPPNVHIRPWLPQPTVLAHKNTVAFITHGGQSSTVEAIHAGMPVVVVPVGGDQPANAERAVRMGVALQVD…
148	Helicoverpa armigera	HarUGT41B3	JQ070217	513	MKLPLAVLLLCMSSTWAYKILFVFPAMSRSNDLLAKGVVRALLKGGHEVTWASTYPQKDVHTNLTVIELPDALKIVQSMDAMKALKNVSMSYMANFTTSIAVAASENPQLRKALVEEQFDAVITTWYMNDFEAGYAAIQQVPWILFSSVNYHAILEDMVDEVRSIPTHPMMFNDCEAPMSTWRRWFNGILYIGLNLFTWYDNPRKVGVYEDIFAPLAATRGVPLPPFSEAQHNVSILLVNSHESLAPSISKPPNVINIGGFHLDEDAPPLPKDLQDLLDGSPQGVIYFSLGSVLRSSGIDAKKRDALVKMFGKLPYTVLWKYEEPLDNLPPNVHVRPWLPQPSILAHKNTILFITHGGQSSTVEAIIAGIPIVAVPVMGDQPANAERAVRAGYGLQADF…
149	Helicoverpa armigera	HarUGT41D1	JQ070218	519	MKLHTVLLLASISCTFGYHILVPVPVPSHSHNQLAKGIVDALLKHGHTVTWVTPFPEKAGKNPPKTLKLIDLSHIKHLADIDMTDPKNTQAGITFVKQFSANISLAMMNTPAVKEAITKNQYDAVVTELFFCDFMAGLAAVQQAPWIVLVAMDLYPNAEAQIDEVRSVATTPLLFNPADVPMSFMQRAVNFIIYIAMTVSGWLDQAKTVELYESIFGPIAAARGVALPPFEDAFYNVSIMLVNSHESISPPFSTPPNVVNIAGYHIDENIPPLPKDLQDLMDGSPQGVIYFSMGSVLKSAAFKPELRAALLKIFAKLPYTVLWKFEQPISDLPPNVHVRPWMPQPSILAHPNVKLFITHGGQLSSLEAISAGVPVLAIPVFGDQPSNAERAKKKGYALR…
150	Helicoverpa armigera	HarUGT42B2	JQ070219	521	MKPSALIVTLLSLLVLTDYACSLNILGIFPYHGKSHFIVFRVFLRELAKRGRNVTVISHFPEQDPPKNYHDISLAGSIKAIEGEAPFESSYFTLFLGSLYLATTGVDNCKVLLADDKVQRLIKENPKFDVIVVEQFNSDCALGIAYKFQAPVVGIMSHILMPYHYERLGVPYNPAYVPFHFLEGGTKPSLYHRVERTIFDFYFRMLNRYYTQRSNQNTLAQYFDDIPPLEELGREIKFLLLYHNFILTGSRLFPSNVIEVGGFHVVDAKPLTGDLKKFVEEAEHGVIYISFGSIVKASTMPAEKVQEVLNVMKRLPQRFVWKWEDKTLMVDKDKLYTNSWLPQVDILAHPKTLAFLSHAGNGGTTEAIHYGVPMVAMPVGGDQPANAAAIEESDLGVQL…
151	Helicoverpa armigera	HarUGT42C1	JQ070220	509	MKLNHILFFSFLSVLFNQVLTLNILGVFPYEGKSHFFVFAPYLKELARRGHNLTVVSYFPLEKPMENYHDISLSKDVKILEDAFPIKRSYWTIIQISFFLINSGTENCKTLLDDENVQNLWKSKQKFDLVVTEQFNSDCALGLAHALGAPVVGLTSCVIMPWHYETFGIQYNPAHVPILFLEGGTKPTLYQRIERTILHLYFVYLHKLTCRKENDKTLAKYFKDIPPVDELAQNVNMLLSYSHNSITGPGLLPPNVKEVGGYHVAKPKELPKDLKKFIDEAEHGVIYISFGSMLRATSTPKDKLEAIIGAISELPQRIVWKWEEKNLPGNPKNVFISNWLPQNDILAHPKVLAFYSHCGMLGTTEAIYHGVPMIGMPIFGDQPGNAGAIEESGLGVQID…
152	Helicoverpa armigera	HarUGT43A1	JQ070221	519	MKLFILLIFYCIFKCESYKILAIFPYNGRSHHIYFTALVEELALRKHNVTVINYHPVPALPTLRQISLQEGKENTSDNVNIEEHLKLLSTSSFLSMIYGGAQVFKQMANTNCKKLVNNREIQELIESKESFDIVIAEQFMTDCGLAVAYKLNAPVIGMTAHILMSWTFPRLGAPNHPAYVPNHFFASGNYPNLWNRIKSTIVNFGMNMYYTHVIQKQNQEIVHAVYPDIPPLEELGKNVSLILINQYFPLTGSRLQGSNVVEVGGMHIKENAQIEDKRLKNFLDNAKKDVVFISFGSVAKNFPQKILDEIKNLIKNNSDILFIWKLDASNWEPPTNAYVDKWMSQKAILCHPKVVAFITHSGMLSSSEAMYCGVPIVGVPLFGDQFANAQSGVESGLGV…
153	Helicoverpa armigera	HarUGT44A2	JQ070222	526	MTKHTIFIFYFIATIFATDSYKILGIFPSLDRNNYLTYRGLFRELANRNHEVTLISHFQMPDAPASYKDVLLSDGLHQVYKGLSFESVIVNEVSRVPFETLVATKAGNDDCKTLMNNHQVLHMLRTRPRYDVILVESYNSDCGLALAANLSAPYIAFNPQPLQAWQYNRLGINYNSAYVSQSGLPYGKEPWYFERLKSYILYHLTNWVYYVGSQVTDHVYLYKYLGDELPSLESIASNASLVFVNTHQSVYGGVARPDNVIDIGGIHVRPPKIIPTEIERFINEAEHGVIYVNLGSTVKDSTLPGDKLNELLSTFGKLPLRVLWKWDGGNLQLPRNVMTMRWLPQYDILKHDNVKAFISHAGILSTIEAIDAGVPMVAIPLFGDQYGNAAALQDAGVAA…
154	Helicoverpa armigera	HarUGT46A3	JQ070223	527	MRTLAIIFLAIFAVHNVQPARILGLFPHTGKSHQMVFDPLLKALAERGHDVTVVSFFPIKDPPANYTTVSLEGIAALGLETIDLAYFDNPNTILSILGVEKILKQVTEFQPLADLATGICSKIVDFAPLADALKKSYDVVIVENFNSDCMLGLAHVYGIKGPFVSLSSSALMQWVPDRMGLTDNPSYVPIVSSEFTSKMTFLQRLENTVMNMYYKVWYRYAIQLKEKAIIEKRFGRRIPDLQDFAKNMSVMLVNTFHSMNGVRPLLPGVVEVGGMHLDHSRKPIPHYIERFLNESEHGVVLFSWGSLIKTASIPKYKEDIIVNALSKLKQRVIWKYEDSDEEGTLSGNILKVKWIPQYELLQHPKVIAFIAHGGLLGMTEAISAGKPMLIVPFYGDQPL…
155	Helicoverpa armigera	HarUGT46A4	JQ070224	527	MHLLRILFAIFAVQHVQSANILGIFPHVGKSHFIAFEPLLKHSARTGHQVTVVSFFPQKDPPANYTDVSLREIAQIRKEAVNLQLFERSNKFINSLGLKMFLRQIFSFRPLSDLALNVCSGLVKFQPLAEVMQKHYDVVLIENFNSDCVLGLLHIYKIKAPVISLLSCPMMHWSASRIGLTDNPSFVPTITSQTSSIGSFLERLENSAMYVYFKLWFRYAVQVKERAIIEKRFQRKIPDLDVLARNISMMLVNTHHSLNGVRPLLPGVVEVGGMHLKDKRSKTIPHYIERFLNESEHGVVLFSWGSLIKTASIPKYKEDIIVNALSKLKQRVIWKYEDSDEEGTLSGNILKVKWIPQYELLQHPKVIAFIAHGGLLGMTEAISAGKPMLIVPFYGDQPL…
156	Helicoverpa armigera	HarUGT46B1	JQ070225	513	MLLPIVFMLFAGVSQGYKILALLPYPGKSHHMVFEPVLNELANRGHEVTVVSFFPSAKPIKNRRDVSLVGLAPLNVEVVDLQYLDDPSFFARKFSTQYHLMTKLMDFNLQLCEKVLYSNVFKEFIDAEGAYDVVLAEHFQTDCMMGIVHNYGAPSVGLMSCAVVPWTPARVGADGNPAIFPSIMLPLTDEMTFLEKLENAFNLHFYTLWHKYMNRNEQSVVEARLGRKLPPLEEIAKNFSVMLVNTHYSLNGVRALSPSVVEVGGIHLHNKTVQPLPEDIERWVSESKHGVILFSFGSLIRSSSLPAKRLDALLKVFARLPQRVIWKWETEDIQGLPENVLVLRWLPQYDLLHHPNCVAFITHGGLLSLTEAVEAGVPLVVIPVLGDQPGNAAYAQRAG…
157	Helicoverpa armigera	HarUGT47A2	JQ070226	535	MVITLLLWAVAARAARLLAVLPTNTKSHHAMYGRLLEALARRDHQLTVVTHFPMKNPPPNVQQISLAGTIPEITNNLTVQHDSIKPDFIRNLEQIMKECVDACSTVAKVPAVKALLNSTETFDLVIVEVFGSDCFLPLGKKYEAPVVGLLSSVPLPWVNEQLGNPEATSYVPSYMVGYGQRMTLWERFSNTMAVIIAKVLYRYKSQIPSQAISDRLFGPGPKLESLAENYSLVLSNSHFSINEVRPLVPALVEVGGLHLDDAPILPRQMQKLLDASTEGVIYWSFGSMSRIETIPSETLAQIFNVLSELPQTVFIKMDRRMLARNLTVPDNAYTMEWIPQHATLCHPNVKLFISHGGLLGTQEAVACGVPMLMVPLYADQALNARAMADRGVAEVVTLK…
158	Helicoverpa armigera	HarUGT48A1	JQ070227	521	MKWFTPAVVLCALAQLCACARVLVVFPVASRSHTLLGDHLVNTLLHGGHNVTYITTFTRVKAAERLAVLDISSVTEHDTEQDSVSWVSELPWLPSARVLQAGARTAQRALRHPRVQALLADPAHQYDLVLAEWYYSGLLAPLAAVFECPLVWYSAVDACWLNVQLVHEPTSPTYFVDPMARSLPAMPPSVPDRLYRIARQAYLSTWVYYMTQYVEAPAYYEVYQPAMERRGRSPPPYEEAVRGGALLLLNSQPLLGQAAPLPHSAKYVGTHHLEGAQLALPKLQAIVEDAQHGVIYVNLGGAVSEQLPPETTQELLRVFRQLEQTVVWRHRGQLPHVPGNVHLLDRVPHLALLSHPKTVMLISHGGFLAYMEAMYHGVPLIGLPLKEDQFLTMDLVVSR…
159	Helicoverpa armigera	HarUGT50A2	JQ070228	543	MNLSRWPLLCLPLLVASACCSDILMVTMGGTKSHKMPFWELARGLIRRDHNITFISAFPADFHITGLEEIAPEGLVTYVRNYMSFDLVGARMRGEDQMPVKDILRYGYEACDAFLSDPETRSFLRSGRTFDLVILDGTYPECALGIVYKLKVPFMYINTVGFYTMPLSNSGSPVPYSVTPFFGKGFTDNMGILDRALNTAFHLAILPFHAFSMQILQGVLRRNFGQHMPHVYDMAKNVSFILQNGHYSVSYPRPYLPNVAEVACIHCKEAKILDPEIEEWISGAGETGFVYVSMGSSVRTTKMPLTAHRLLVEALGRLPQRVLWKQDAEQNMTDMPSNIRLFKWLPQQDLLGHPKIKAFVTHGGLLSMFETVYHGVPIVTIPIFCDHDSNAAKAEIDGY…
