# Supplementary material for: Molecular Mechanism of the UDP-Glucuronosyltransferase 2B20-like Gene (AccUGT2B20-like) in Pesticide Resistance of Apis cerana cerana
Source: Front Genet. 2020 Nov 19;11:592595. doi: 10.3389/fgene.2020.592595 (PMC7710801; doi:10.3389/fgene.2020.592595)
Supplement: Supplementary file 4 [file Table_4.XLSX]

## Sheet: tissue 
No.	Gene Name	Antenna（An）	Head（He）	Muscle（Mu）	Leg（Le）	Midgut（Mg）	Rectum（Re）	Epidermis（Ep）
1	AccUGT1-1-like	2.0476±0.6838 ab	0.0169±0.0063 bc	0.0147±0.0029ab	0.0053±0.0009bc	0.0485±0.0128a	0.7484±0.0735a	0.4967±0.0054a
2	AccUGT1-3-like	0.7549±0.1442 a	0.3476±0.1119 a	4.5969±0.9092b	1.7997±0.2786b	0.0592±0.0052b	2.5185±0.0708b	0.4775±0.0097b
3	AccUGT1-6-like	2.0476±0.2552 b	0.0415±0.0131 b	0.0360±0.0013b	0.5899±0.0781b	0.2438±0.0307a	2.5185±0.3157b	0.7224±0.0361b
4	AccUGT1-8-like	0.7262±0.2259 a	0.0814±0.0083 cd	0.2964±0.0426cd	0.3902±0.0956b	0.0911±0.0100bc	2.5185±0.6116d	0.8752±0.0630b
5	AccUGT2B4	0.0684±0.0073 c	0.0357±0.0114 c	9.8665±0.7172c	0.5015±0.0984b	0.6515±0.0548b	0.9626±0.0121c	1.4629±0.0643a
6	AccUGT2B15-like	2.5158±0.6688 a	0.0819±0.0220 b	0.0621±0.0072b	2.1831±0.1046b	0.0011±0.0001a	0.7811±0.0253a	0.5092±0.0682a
7	AccUGT2B17-like	2.5158±0.4831 a	0.0067±0.0018 a	0.0350±0.0114b	0.0934±0.0105b	0.0764±0.0105b	1.5218±0.0170b	0.2223±0.0134b
8	AccUGT2B20-like	2.5158±0.9777 bc	0.0086±0.0032 c	1.9416±0.6402bc	2.8185±0.7350bc	0.0029±0.0018a	0.5734±0.0826a	0.2090±0.0350a
9	AccUGT2C1	1.0145±0.4561 b	0.1151±0.0331 bc	0.3972±0.0873a	0.1843±0.0278cd	0.1048±0.0241a	1.6512±0.2357d	0.6980±0.0646d
10	AccUGT2C1-like	1.1491±0.3053 d	0.2110±0.0510 c	1.0147±0.0235a	4.6937±0.4200e	0.3540±0.0534f	1.4975±0.0209d	1.1039±0.0139b
